# Supplementary material for: Silencing Folylpolyglutamate Synthetase1 (FPGS1) in Switchgrass (Panicum virgatum L.) Improves Lignocellulosic Biofuel Production
Source: Front Plant Sci. 2020 Jun 19;11:843. doi: 10.3389/fpls.2020.00843 (PMC7317012; doi:10.3389/fpls.2020.00843)
Supplement: Supplementary file 2 [file Table_1.XLSX]

## Sheet: Table S1
Supplementary Table S1. Differentially expressed genes in transgenic line T10 compared with non-transgenic NFCX01 control based on RNA-seq. Genes were annotated against different species including Arabidopsis, rice, maize, foxtail millet.
Gene_ID	Description V5.1	Switchgrass_arabi-defline	Switchgrass_rice-defline	Phallii	Phallii_arabi-defline	Phallii_rice-defline	Osativa	Osativa_rice-defline	Zmays	Zmays_arabi-defline	Athaliana	Athaliana_rice-defline	Sitalica	Sitalica_arabi-defline	Sitalica_rice-defline	CK_NFCX01_1 tiller	CK_NFCX01_2 tiller	CK_NFCX01_3 tiller	CK_NFCX01_4 tiller	Line 10_1 tiller	Line 10_2 tiller	Line 10_3 tiller	Line 10_4 tiller		CK_NFCX01_1 internode	CK_NFCX01_2 internode	CK_NFCX01_3 internode	CK_NFCX01_4 internode	Line 10_1 internode	Line 10_2 internode	Line 10_3 internode	Line 10_4 internode	Seletcion in Line 10 tiller	Seletcion in Line 10 internode
Pavir.2KG286000|Pavir.2KG286000.1.v3.1	Pavir.2KG286000		methyltransferase domain containing protein, expressed													0	0	0	58.8729	52.5005	54.1411	61.6476	46.8074		38.015	37.3755	0	53.0969	0	0	0	0		down
Pavir.1NG336800|Pavir.1NG336800.1.v3.1	Pavir.1NG336800 - (1 of 2) PTHR30239//PTHR30239:SF5 - ACETOLACTATE SYNTHASE III, REGULATORY SUBUNIT // SUBFAMILY NOT NAMED	ACT domain-containing small subunit of acetolactate synthase protein	ACT domain containing protein, expressed	Pahal.H01460.1	ACT domain-containing small subunit of acetolactate synthase protein	ACT domain containing protein, expressed	LOC_Os11g14950.1	ACT domain-containing small subunit of acetolactate synthase protein	GRMZM2G007647_T01	ACT domain-containing small subunit of acetolactate synthase protein	AT5G16290.1	ACT domain containing protein, expressed	Seita.1G227600.1	ACT domain-containing small subunit of acetolactate synthase protein	ACT domain containing protein, expressed	30.4398	29.5219	19.1496	26.2256	29.2978	23.0802	24.2908	6.95453		29.4898	17.7138	48.0691	16.7644	0	0	0	0		down
Pavir.7KG192500|Pavir.7KG192500.1.v3.1	Pavir.7KG192500 - (1 of 3) K01658 - anthranilate synthase component II (trpG)	anthranilate synthase beta subunit 1	class I glutamine amidotransferase, putative, expressed				LOC_Os04g38950.1	anthranilate synthase beta subunit 1			AT1G24909.1	class I glutamine amidotransferase, putative, expressed	Seita.7G126900.1	anthranilate synthase beta subunit 1	class I glutamine amidotransferase, putative, expressed	0	0	0	0	0	98.2828	103.627	69.5637		0	0	78.924	0	0	0	0	0	up
Pavir.9KG643000|Pavir.9KG643000.1.v3.1	Pavir.9KG643000 - (1 of 2) K01858 - myo-inositol-1-phosphate synthase (E5.5.1.4, INO1)	myo-inositol-1-phosphate synthase 2	inositol-3-phosphate synthase, putative, expressed	Pahal.I04692.1	myo-inositol-1-phosphate synthase 2	inositol-3-phosphate synthase, putative, expressed	LOC_Os03g09250.1	myo-inositol-1-phosphate synthase 2	GRMZM2G392513_T02	myo-inositol-1-phosphate synthase 2	AT5G10170.1	inositol-3-phosphate synthase, putative, expressed	Seita.9G270000.1	myo-inositol-1-phosphate synthase 2	inositol-3-phosphate synthase, putative, expressed	34.2471	38.5787	34.0454	42.0108	27.6752	27.9887	33.287	14.0133		1.90341	20.4283	23.4984	16.8692	0	0	0	0		down
Pavir.7NG350700|Pavir.7NG350700.1.v3.1	Pavir.7NG350700 - (1 of 5) PTHR10353//PTHR10353:SF54 - GLYCOSYL HYDROLASE // SUBFAMILY NOT NAMED	beta glucosidase 46	Os4bglu14 - monolignol beta-glucoside homologue without catalytic acid/base, expressed	Pahal.G01048.1	beta-glucosidase 45	Os4bglu14 - monolignol beta-glucoside homologue without catalytic acid/base, expressed	LOC_Os04g43360.1	beta glucosidase 46					Seita.7G164100.1	beta glucosidase 46	Os4bglu14 - monolignol beta-glucoside homologue without catalytic acid/base, expressed	0	38.1695	5.31247	14.2527	0	0	0	2.56353		15.7783	23.4044	3.83065	0	0.450555	0	0	0	down	down
Pavir.9KG487800|Pavir.9KG487800.1.v3.1	Pavir.9KG487800 - (1 of 1) KOG1371//KOG1429 - UDP-glucose 4-epimerase/UDP-sulfoquinovose synthase // dTDP-glucose 4-6-dehydratase/UDP-glucuronic acid decarboxylase	UDP-XYL synthase 6	NAD dependent epimerase/dehydratase family domain containing protein, expressed	Pahal.I04524.1	UDP-XYL synthase 6	NAD dependent epimerase/dehydratase family domain containing protein, expressed	LOC_Os03g16980.1	UDP-XYL synthase 6	GRMZM2G165357_T01	UDP-XYL synthase 6	AT5G59290.2	NAD dependent epimerase/dehydratase family domain containing protein, expressed	Seita.9G451200.1	UDP-XYL synthase 6	NAD dependent epimerase/dehydratase family domain containing protein, expressed	52.4835	100.447	25.2488	28.8829	48.8859	31.6195	18.0005	37.5884		16.6836	11.0653	27.1456	2299.6	6.5734	19.6349	19.8716	17.435		down
Pavir.5KG613400|Pavir.5KG613400.1.v3.1	Pavir.5KG613400 - (1 of 2) PTHR11709:SF22 - LACCASE-12-RELATED	laccase 12	laccase precursor protein, putative, expressed	Pahal.J01354.1	laccase 12	laccase-23 precursor, putative, expressed	LOC_Os11g01730.1	laccase 12	GRMZM5G814718_T01	laccase 5	AT5G05390.1	laccase precursor protein, putative, expressed	Seita.9G437000.1	laccase 5	laccase precursor protein, putative, expressed	17.8223	0.682373	22.7315	0	14.634	0	14.4336	15.6266		0	318.185	6.42094	182.264	48.0291	0	0	0		down
Pavir.5KG129300|Pavir.5KG129300.1.v3.1	Pavir.5KG129300 - (1 of 116) PF00892 - EamA-like transporter family (EamA)	Walls Are Thin 1	auxin-induced protein 5NG4, putative, expressed	Pahal.E03843.1	nodulin MtN21 /EamA-like transporter family protein	auxin-induced protein 5NG4, putative, expressed	LOC_Os01g02870.1	nodulin MtN21 /EamA-like transporter family protein					Seita.5G079300.1	Walls Are Thin 1	auxin-induced protein 5NG4, putative, expressed	2.72511	3.12287	0	4.28156	6.13553	0	0	0		0	4.3485	5.08479	59.3334	1.79017	2.22315	0	1.62063		down
Pavir.2KG513700|Pavir.2KG513700.2.v3.1	Pavir.2KG513700 - (1 of 226) K00430 - peroxidase (E1.11.1.7)	Peroxidase superfamily protein	peroxidase precursor, putative, expressed													2.12288	0	0	0	5.03555	0	0	0		1.65362	42.5835	3.25752	59.08	1.77968	0	0	10.8471		down
Pavir.2NG638600|Pavir.2NG638600.1.v3.1	Pavir.2NG638600 - (1 of 226) K00430 - peroxidase (E1.11.1.7)	Peroxidase superfamily protein	peroxidase precursor, putative, expressed	Pahal.B04871.1	Peroxidase superfamily protein	peroxidase precursor, putative, expressed							Seita.2G430900.1	Peroxidase superfamily protein	peroxidase precursor, putative, expressed	0	0	0	0	1.2238	0	0	0		0	22.2976	5.90163	18.2368	6.45049	0	0	0		down
Pavir.9KG554500|Pavir.9KG554500.2.v3.1	Pavir.9KG554500 - (1 of 6) K12448 - UDP-arabinose 4-epimerase (UXE, uxe)	NAD(P)-binding Rossmann-fold superfamily protein	NAD dependent epimerase/dehydratase family protein, putative, expressed													0	4.19174	2.42641	5.40035	0	0	0	0		2.86981	17.8593	11.6716	16.2819	7.18311	0	0	0		down
Pavir.5KG623300|Pavir.5KG623300.1.v3.1	Pavir.5KG623300 - (1 of 2) PTHR11709//PTHR11709:SF79 - MULTI-COPPER OXIDASE // SUBFAMILY NOT NAMED	laccase 2	laccase precursor protein, putative, expressed	Pahal.C02725.1	laccase 17	laccase precursor protein, putative, expressed	LOC_Os11g48060.1	Laccase/Diphenol oxidase family protein	GRMZM2G146152_T01	laccase 17	AT5G60020.1	laccase precursor protein, putative, expressed	Seita.5G457800.1	laccase 11	laccase precursor protein, putative, expressed	10.0842	11.429	21.0138	8.00898	14.0509	0	0	7.0484		9.91419	132.199	34.9196	78.2675	39.2095	0	0	8.60901		down
Pavir.9NG696200|Pavir.9NG696200.1.v3.1	Pavir.9NG696200 - (1 of 2) PTHR10366//PTHR10366:SF323 - NAD DEPENDENT EPIMERASE/DEHYDRATASE // SUBFAMILY NOT NAMED	UDP-XYL synthase 6	NAD dependent epimerase/dehydratase family domain containing protein, expressed	Pahal.I04524.1	UDP-XYL synthase 6	NAD dependent epimerase/dehydratase family domain containing protein, expressed	LOC_Os03g16980.1	UDP-XYL synthase 6	GRMZM2G165357_T01	UDP-XYL synthase 6	AT5G59290.2	NAD dependent epimerase/dehydratase family domain containing protein, expressed	Seita.9G451200.1	UDP-XYL synthase 6	NAD dependent epimerase/dehydratase family domain containing protein, expressed	70.1995	71.4111	53.3126	55.6818	56.2265	53.612	44.1919	63.0184		40.2194	27.6502	52.5384	1539.99	35.2515	31.2881	21.732	256.522		down
Pavir.9NG214400|Pavir.9NG214400.2.v3.1	Pavir.9NG214400 - (1 of 3) PTHR31682//PTHR31682:SF3 - FAMILY NOT NAMED // UDP-ARABINOPYRANOSE MUTASE 1-RELATED	reversibly glycosylated polypeptide 2	alpha-1,4-glucan-protein synthase, putative, expressed													13.6786	92.3773	65.0535	13.5675	74.8002	70.1315	41.9532	62.6874		37.0094	57.8668	76.665	440.414	27.1191	19.1033	37.9428	40.781		down
Pavir.5NG585100|Pavir.5NG585100.1.v3.1	Pavir.5NG585100 - (1 of 2) PTHR11709//PTHR11709:SF79 - MULTI-COPPER OXIDASE // SUBFAMILY NOT NAMED	laccase 2	laccase precursor protein, putative, expressed	Pahal.C02725.1	laccase 17	laccase precursor protein, putative, expressed	LOC_Os11g48060.1	Laccase/Diphenol oxidase family protein	GRMZM2G146152_T01	laccase 17	AT5G60020.1	laccase precursor protein, putative, expressed	Seita.5G457800.1	laccase 11	laccase precursor protein, putative, expressed	0	12.99	22.1148	13.6887	17.924	0	0	8.16549		13.5001	360.009	46.8924	153.341	65.4487	18.3125	0	46.9421		down
Pavir.2NG256100|Pavir.2NG256100.2.v3.1	Pavir.2NG256100 - (1 of 1) 1.1.1.18//1.1.99.28 - Inositol 2-dehydrogenase / Myo-inositol 2-dehydrogenase // Glucose-fructose oxidoreductase	NAD(P)-binding Rossmann-fold superfamily protein	oxidoreductase domain protein, putative, expressed													10.7101	6.73106	6.75343	10.3711	2.57143	1.58489	7.44956	4.628		5.32224	11.2642	27.4495	20.1203	6.40092	0	6.18702	1.32573		down
Pavir.7NG368500|Pavir.7NG368500.1.v3.1	Pavir.7NG368500 - (1 of 14) K08695 - anthocyanidin reductase (ANR)	NAD(P)-binding Rossmann-fold superfamily protein	leucoanthocyanidin reductase, putative, expressed						GRMZM2G431504_T01	NAD(P)-binding Rossmann-fold superfamily protein			Seita.7G249700.1	NAD(P)-binding Rossmann-fold superfamily protein	leucoanthocyanidin reductase, putative, expressed	48.9633	47.1459	40.0119	35.9045	32.2482	36.9733	19.1834	29.4958		13.8366	13.9876	35.8516	12.7102	6.05255	5.98772	4.60421	4.56825		down
Pavir.9KG190600|Pavir.9KG190600.2.v3.1	Pavir.9KG190600 - (1 of 2) PTHR10108:SF704 - METHYLTRANSFERASE PMT8-RELATED	S-adenosyl-L-methionine-dependent methyltransferases superfamily protein	methyltransferase, putative, expressed													6.93398	0	0.674849	4.00037	2.25982	8.16441	0	1.22088		13.3484	7.60405	20.1852	22.4267	6.50989	2.41428	3.79357	6.71646		down
Pavir.9NG255600|Pavir.9NG255600.1.v3.1	Pavir.9NG255600 - (1 of 3) PTHR13780//PTHR13780:SF55 - AMP-ACTIVATED PROTEIN KINASE, GAMMA REGULATORY SUBUNIT // SUBFAMILY NOT NAMED	Cystathionine beta-synthase (CBS) family protein	cystathionin beta synthase protein, putative, expressed				LOC_Os10g35630.1	Cystathionine beta-synthase (CBS) family protein	GRMZM2G032648_T01	Cystathionine beta-synthase (CBS) family protein			Seita.9G204900.1	Cystathionine beta-synthase (CBS) family protein	cystathionin beta synthase protein, putative, expressed	8.62853	21.3541	13.1693	13.7834	27.849	20.2077	18.0239	9.50988		18.8116	18.9337	28.8281	23.4074	21.903	0	0	8.82242		down
Pavir.4KG070400|Pavir.4KG070400.1.v3.1	Pavir.4KG070400 - (1 of 2) PTHR11214//PTHR11214:SF124 - BETA-1,3-N-ACETYLGLUCOSAMINYLTRANSFERASE // BETA-1,3-GALACTOSYLTRANSFERASE 10-RELATED	Galactosyltransferase family protein	galactosyltransferase family protein, putative, expressed	Pahal.F02306.1	Galactosyltransferase family protein	galactosyltransferase family protein, putative, expressed	LOC_Os06g07905.1	Galactosyltransferase family protein	GRMZM2G000393_T01	Galactosyltransferase family protein	AT4G32120.1	galactosyltransferase family protein, putative, expressed	Seita.4G055200.1	Galactosyltransferase family protein	galactosyltransferase family protein, putative, expressed	3.29275	6.05205	0	0	21.9103	13.9395	21.3071	17.8373		14.4093	33.7525	21.7012	27.6604	33.0934	11.3234	0	26.3987	up
Pavir.9NG037000|Pavir.9NG037000.1.v3.1	Pavir.9NG037000 - (1 of 2) K01859 - chalcone isomerase (E5.5.1.6)	Chalcone-flavanone isomerase family protein	expressed protein	Pahal.I01231.1	Chalcone-flavanone isomerase family protein	expressed protein			GRMZM2G155329_T01	Chalcone-flavanone isomerase family protein			Seita.9G034700.1	Chalcone-flavanone isomerase family protein	expressed protein	119.119	170.946	103.706	85.729	69.2733	47.7394	13.3072	44.6948		643.225	738.638	70.3239	173.817	114.728	482.033	18.8114	581.866	down
Pavir.9NG384500|Pavir.9NG384500.1.v3.1	Pavir.9NG384500 - (1 of 2) 2.1.1.198 - 16S rRNA (cytidine(1402)-2'-O)-methyltransferase	Tetrapyrrole (Corrin/Porphyrin) Methylases	tetrapyrrole methylase family protein, putative, expressed													5.44994	25.576	2.30817	14.1891	13.3607	77.251	44.2278	6.86247		0	0	0	0	0	0	0	0	up
Pavir.9NG252000|Pavir.9NG252000.1.v3.1	Pavir.9NG252000 - (1 of 4) 6.3.2.17 - Tetrahydrofolate synthase / Tetrahydrofolylpolyglutamate synthase	folylpolyglutamate synthetase, putative, expressed	Pahal.I02896.1	DHFS-FPGS homolog B	folylpolyglutamate synthetase, putative, expressed	LOC_Os03g02030.1	DHFS-FPGS homolog B	GRMZM5G869779_T03	DHFS-FPGS homolog B			Seita.9G200900.1	DHFS-FPGS homolog B	folylpolyglutamate synthetase, putative, expressed		0	0	0	0	0	0	0	0		0	0	0	0	0	0	0	0
Pavir.5KG364000|Pavir.5KG364000.1.v3.1	Pavir.5KG364000 - (1 of 5) 2.1.1.183 - 18S rRNA (adenine(1779)-N(6)/adenine(1780)-N(6))-dimethyltransferase	Ribosomal RNA adenine dimethylase family protein	dimethyladenosine transferase, putative, expressed	Pahal.A00499.1	Ribosomal RNA adenine dimethylase family protein	dimethyladenosine transferase, putative, expressed	LOC_Os10g10434.1	Ribosomal RNA adenine dimethylase family protein	GRMZM2G136599_T01	Ribosomal RNA adenine dimethylase family protein			Seita.1G066600.1	Ribosomal RNA adenine dimethylase family protein	dimethyladenosine transferase, putative, expressed	20.4041	26.2154	18.9254	18.9589	0	0	5.96245	18.0965		15.7393	8.52866	11.2125	5.97496	8.12805	6.91366	9.85876	7.14051	down
Pavir.4KG337800|Pavir.4KG337800.1.v3.1	Pavir.4KG337800 - (1 of 2) PTHR12526//PTHR12526:SF406 - GLYCOSYLTRANSFERASE // SUBFAMILY NOT NAMED	sucrose phosphate synthase 3F	sucrose-phosphate synthase, putative, expressed	Pahal.A00573.1	sucrose phosphate synthase 1F	sucrose-phosphate synthase, putative, expressed	LOC_Os11g12810.1	Sucrose-phosphate synthase family protein	GRMZM2G008507_T01	Sucrose-phosphate synthase family protein	AT5G20280.1	sucrose-phosphate synthase, putative, expressed	Seita.8G083400.1	Sucrose-phosphate synthase family protein	sucrose-phosphate synthase, putative, expressed	38.901	49.4462	23.3043	38.1326	0	0	11.7546	31.7715		13.4231	0	51.1732	30.6752	36.2528	27.1614	17.619	0	down
Pavir.2KG167600|Pavir.2KG167600.1.v3.1	Pavir.2KG167600 - (1 of 3) PTHR13301//PTHR13301:SF64 - X-BOX TRANSCRIPTION FACTOR-RELATED // SUBFAMILY NOT NAMED	Cellulose synthase family protein	CESA8 - cellulose synthase, expressed	Pahal.A00234.1	histone acetyltransferase of the CBP family 1	histone acetyltransferase HAC1, putative, expressed	LOC_Os05g08370.1	cellulose synthase 1	GRMZM2G139977_T01	histone acetyltransferase of the CBP family 1	AT5G44030.1	CESA7 - cellulose synthase, expressed	Seita.1G093400.1	histone acetyltransferase of the CBP family 1	histone acetyltransferase HAC1, putative, expressed	0	518.093	0	525.496	0	0	0.144316	0		0	629.805	1092.66	0	0	629.015	475.438	653.98	down
Pavir.8KG240600|Pavir.8KG240600.4.v3.1	Pavir.8KG240600 - (1 of 2) PTHR12176:SF16 - PROTEIN C17E4.11	S-adenosyl-L-methionine-dependent methyltransferases superfamily protein	methyltransferase, putative, expressed													4.60266	3.98476	5.56865	11.382	19.6838	14.4653	13.8843	13.4673		14.498	15.0658	3.76964	4.59616	20.933	0	14.353	13.6604	up
Pavir.1KG086400|Pavir.1KG086400.2.v3.1	Pavir.1KG086400 - (1 of 2) PTHR21145//PTHR21145:SF1 - CHORISMATE MUTASE // CHORISMATE MUTASE 2	chorismate mutase 2	chorismate mutase, chloroplast precursor, putative, expressed													12.8793	8.87973	16.1832	11.1547	41.7203	24.385	28.6264	29.687		26.7325	52.7113	31.1461	0	37.3208	33.3203	39.5688	39.8905	up
Pavir.1KG086400|Pavir.1KG086400.1.v3.1	Pavir.1KG086400 - (1 of 2) PTHR21145//PTHR21145:SF1 - CHORISMATE MUTASE // CHORISMATE MUTASE 2	chorismate mutase 2	chorismate mutase, chloroplast precursor, putative, expressed						GRMZM2G179454_T01	chorismate mutase 2						17.377	21.1748	11.1805	8.67387	0	0	0	0		14.8536	0	41.0089	48.6692	22.5285	0	0	0	down
Pavir.1NG033000|Pavir.1NG033000.1.v3.1	Pavir.1NG033000 - (1 of 3) 2.1.1.199 - 16S rRNA (cytosine(1402)-N(4))-methyltransferase	mraW methylase family protein	S-adenosyl-L-methionine-dependent methyltransferase mraW, putative, expressed	Pahal.A00237.1	mraW methylase family protein	S-adenosyl-L-methionine-dependent methyltransferase mraW, putative, expressed	LOC_Os02g04500.2	mraW methylase family protein	GRMZM2G484344_T01	mraW methylase family protein	AT5G10910.1	S-adenosyl-L-methionine-dependent methyltransferase mraW, putative, expressed	Seita.1G093300.1	mraW methylase family protein	S-adenosyl-L-methionine-dependent methyltransferase mraW, putative, expressed	0	14.1641	15.6031	14.8648	0	0	0	0		6.47259	5.23528	11.2735	9.11367	14.8842	9.55448	14.4576	13.4281	down
Pavir.7NG179500|Pavir.7NG179500.1.v3.1	Pavir.7NG179500 - (1 of 2) PTHR10091//PTHR10091:SF9 - ALDOSE-1-EPIMERASE // SUBFAMILY NOT NAMED	Galactose mutarotase-like superfamily protein	aldose 1-epimerase, putative, expressed	Pahal.G00464.1	Galactose mutarotase-like superfamily protein	aldose 1-epimerase, putative, expressed			GRMZM2G041356_T01	Galactose mutarotase-like superfamily protein	AT3G47800.1	aldose 1-epimerase, putative, expressed	Seita.7G122800.1	Galactose mutarotase-like superfamily protein	aldose 1-epimerase, putative, expressed	21.5225	20.2863	13.8392	15.4134	49.5704	47.5353	18.6772	23.7084		2.07433	0	5.4091	0.808252	4.62674	2.24614	3.51638	2.76256	up
Pavir.4KG394300|Pavir.4KG394300.1.v3.1	Pavir.4KG394300 - (1 of 5) PTHR10314//PTHR10314:SF114 - SER/THR DEHYDRATASE, TRP SYNTHASE // SUBFAMILY NOT NAMED	O-acetylserine (thiol) lyase isoform C	cysteine synthase, chloroplast/chromoplast precursor, putative, expressed	Pahal.J00172.1	O-acetylserine (thiol) lyase isoform C	cysteine synthase, chloroplast/chromoplast precursor, putative, expressed	LOC_Os06g05700.1	O-acetylserine (thiol) lyase isoform C	GRMZM2G104269_T01	O-acetylserine (thiol) lyase isoform C			Seita.4G074900.1	O-acetylserine (thiol) lyase isoform C	cysteine synthase, chloroplast/chromoplast precursor, putative, expressed	31.194	31.5506	32.6025	36.7963	26.2202	37.4169	21.9717	23.7465		13.6161	6.97372	4.30303	5.27411	6.06516	15.1393	21.8606	24.2642		up
Pavir.6KG014000|Pavir.6KG014000.1.v3.1	Pavir.6KG014000 - (1 of 4) 2.1.1.273 - Benzoate O-methyltransferase	S-adenosyl-L-methionine-dependent methyltransferases superfamily protein	SAM dependent carboxyl methyltransferase, putative, expressed													5.52596	15.2317	6.62602	5.28563	5.39949	5.18715	1.70117	3.52994		9.91822	10.239	0	5.40117	0	38.9747	5.12535	25.4056		up
Pavir.8NG107400|Pavir.8NG107400.1.v3.1	Pavir.8NG107400 - (1 of 3) K00660 - chalcone synthase (CHS)	Chalcone and stilbene synthase family protein	chalcone synthase, putative, expressed	Pahal.H01863.1	Chalcone and stilbene synthase family protein	chalcone synthase, putative, expressed	LOC_Os11g32650.1	Chalcone and stilbene synthase family protein	GRMZM2G422750_T02	Chalcone and stilbene synthase family protein	AT5G13930.1	chalcone synthase, putative, expressed	Seita.7G036500.1			80.8602	80.0457	52.421	47.8167	64.8286	44.6456	9.70034	47.3153		206.974	191.038	0	42.9628	0	724.631	0	905.692		up
Pavir.7NG318000|Pavir.7NG318000.1.v3.1	Pavir.7NG318000 - (1 of 1) PF00069//PF07645//PF08488//PF13947 - Protein kinase domain (Pkinase) // Calcium-binding EGF domain (EGF_CA) // Wall-associated kinase (WAK) // Wall-associated receptor kinase galacturonan-binding (GUB_WAK_bind)	wall-associated kinase 2	OsWAK53b - OsWAK receptor-like protein kinase, expressed	Pahal.G02164.1	wall-associated kinase 2	OsWAK53b - OsWAK receptor-like protein kinase, expressed	LOC_Os04g51050.1	wall associated kinase 5	GRMZM2G176225_T01	wall-associated kinase 2			Seita.7G222400.1	wall-associated kinase 2	OsWAK53b - OsWAK receptor-like protein kinase, expressed	3.46047	16.0852	0.786126	12.5046	5.95051	7.38598	9.38198	9.96266		5.08801	1.41815	0	6.81972	0	15.2904	17.2899	9.47991		up
Pavir.8KG261900|Pavir.8KG261900.1.v3.1	Pavir.8KG261900 - (1 of 3) K00660 - chalcone synthase (CHS)	Chalcone and stilbene synthase family protein	chalcone synthase, putative, expressed	Pahal.H01863.1	Chalcone and stilbene synthase family protein	chalcone synthase, putative, expressed	LOC_Os11g32650.1	Chalcone and stilbene synthase family protein	GRMZM2G422750_T02	Chalcone and stilbene synthase family protein			Seita.7G036500.1			41.8708	53.9509	49.1534	33.3374	53.5788	33.8268	7.25494	31.9707		75.9336	78.6265	0	35.9475	0	392.021	0	397.372		up
Pavir.2KG167600|Pavir.2KG167600.3.v3.1	Pavir.2KG176100 - (1 of 4) PTHR15315//PTHR15315:SF22 - RING FINGER PROTEIN 41, 151 // SUBFAMILY NOT NAMED	Cellulose synthase family protein	CESA8 - cellulose synthase, expressed													13.0455	40.0847	15.0368	25.7385	18.2274	0.129257	0.162095	10.8246		4.14685	5.76323	0.283581	0.231505	30.0931	2.69638	19.6303	39.4721		up
Pavir.8NG099100|Pavir.8NG099100.1.v3.1	Pavir.8NG099100 - (1 of 19) PTHR11746//PTHR11746:SF95 - O-METHYLTRANSFERASE // SUBFAMILY NOT NAMED	O-methyltransferase family protein	O-methyltransferase, putative, expressed	Pahal.H01818.1	O-methyltransferase family protein	O-methyltransferase, putative, expressed										52.2078	42.0157	41.6959	68.7853	74.7402	50.6062	138.435	80.2204		21.5805	2.63916	0	4.76224	1.46364	3.02028	240.186	9.21399		up
Pavir.7NG234600|Pavir.7NG234600.2.v3.1	Pavir.7NG234600 - (1 of 8) K00276 - primary-amine oxidase (AOC3, AOC2, tynA)	Copper amine oxidase family protein	copper methylamine oxidase precursor, putative, expressed													0	6.56757	0	0	1.20806	0	56.3776	2.7018		0	0	0	0	0	0	4.29512	0	up
Pavir.2KG294000|Pavir.2KG294000.1.v3.1	Pavir.2KG294000 - (1 of 2) 5.4.4.2 - Isochorismate synthase / Isochorismate synthetase	isochorismate synthase 2	isochorismate synthase 1, chloroplast precursor, putative, expressed	Pahal.B02396.1	isochorismate synthase 2	isochorismate synthase 1, chloroplast precursor, putative, expressed	LOC_Os09g19734.1	isochorismate synthase 2	GRMZM2G022837_T01	isochorismate synthase 2	AT1G18870.1	isochorismate synthase 1, chloroplast precursor, putative, expressed	Seita.2G185400.1	isochorismate synthase 2	isochorismate synthase 1, chloroplast precursor, putative, expressed	0	0	0	0	47.3677	0	0	0		3.14802	0	1.77417	0	41.9731	113.227	24.3125	0	up	up
Pavir.2KG167600|Pavir.2KG167600.2.v3.1	Pavir.2KG176100 - (1 of 4) PTHR15315//PTHR15315:SF22 - RING FINGER PROTEIN 41, 151 // SUBFAMILY NOT NAMED	Cellulose synthase family protein	CESA8 - cellulose synthase, expressed													12.91	43.1398	20.6954	51.6098	32.5931	0.121045	0	12.8482		1.17152	2.37168	0.036546	0	49.3266	84.0148	14.2551	55.6173		up
Pavir.2KG047700|Pavir.2KG047700.1.v3.1	Pavir.2KG047700	hydroxyproline-rich glycoprotein family protein	retrotransposon protein, putative, unclassified, expressed	Pahal.B00274.1	hydroxyproline-rich glycoprotein family protein	retrotransposon protein, putative, unclassified, expressed							Seita.2G029300.1	hydroxyproline-rich glycoprotein family protein	retrotransposon protein, putative, unclassified, expressed	7.9165	4.38835	6.66505	2.11456	10.999	7.87573	2.7466	8.01456		0	215.043	1.52039	131.676	16.3039	0	0	3.50194		down
Pavir.2KG047500|Pavir.2KG047500.1.v3.1	Pavir.2KG047500	hydroxyproline-rich glycoprotein family protein	retrotransposon protein, putative, unclassified, expressed													7.14148	0.769132	2.66302	0	3.78907	27.9363	0.371704	1.99035		0.566559	25.8939	0.376849	17.8463	2.47396	0	0	0.676527		down
Pavir.7NG285400|Pavir.7NG285400.1.v3.1	Pavir.7NG285400 - (1 of 4) PTHR31818:SF1 - O-FUCOSYLTRANSFERASE-LIKE PROTEIN	O-fucosyltransferase family protein	growth regulator related protein, putative, expressed	Pahal.A02872.1	O-fucosyltransferase family protein	growth regulator related protein, putative, expressed	LOC_Os09g37590.1	O-fucosyltransferase family protein	GRMZM2G142664_T01	O-fucosyltransferase family protein	AT1G76270.1	growth regulator related protein, putative, expressed	Seita.1G267600.1	O-fucosyltransferase family protein	growth regulator related protein, putative, expressed	0.764968	2.59596	0.724047	0.557955	0	0.965611	1.84297	0		1.14969	17.1916	25.2625	22.9828	0.462507	3.16874	0.869693	3.9777		down
Pavir.3NG120500|Pavir.3NG120500.1.v3.1	Pavir.3NG120500 - (1 of 9) 3.2.1.73 - Licheninase / Mixed linkage beta-glucanase	Glycosyl hydrolase superfamily protein	glycosyl hydrolases family 17, putative, expressed	Pahal.C03208.1	Glycosyl hydrolase superfamily protein	glycosyl hydrolases family 17, putative, expressed	LOC_Os05g31140.1	Glycosyl hydrolase superfamily protein	GRMZM2G014723_T01	Glycosyl hydrolase superfamily protein			Seita.3G263500.1	Glycosyl hydrolase superfamily protein	glycosyl hydrolases family 17, putative, expressed	31.0009	68.2756	9.44927	151.945	24.7093	145.938	21.619	81.1603		2.65319	219.406	51.3049	151.817	55.6556	3.85281	1.51084	20.4892		down
Pavir.5NG133600|Pavir.5NG133600.1.v3.1	Pavir.5NG133600 - (1 of 4) PTHR20961//PTHR20961:SF22 - GLYCOSYLTRANSFERASE // SUBFAMILY NOT NAMED	Glycosyltransferase family 61 protein	glycosyltransferase protein, putative, expressed	Pahal.E03823.1	Glycosyltransferase family 61 protein	glycosyltransferase protein, putative, expressed	LOC_Os01g02940.2	Glycosyltransferase family 61 protein	GRMZM2G700386_T01	Glycosyltransferase family 61 protein			Seita.5G087100.1	Glycosyltransferase family 61 protein	glycosyltransferase protein, putative, expressed	25.6054	21.2992	22.2228	26.8052	14.7806	13.0192	3.17114	12.2009		6.20613	17.1464	37.816	33.9727	30.3229	9.38825	0	13.8331	down
Pavir.9NG095000|Pavir.9NG095000.2.v3.1	Pavir.9NG095000 - (1 of 1) 2.4.1.170//2.4.1.324//2.4.1.85 - Isoflavone 7-O-glucosyltransferase // 7-deoxyloganetin glucosyltransferase / UGT85A24 // Cyanohydrin beta-glucosyltransferase / Uridine diphosphoglucose:aldehyde cyanohydrin beta-glucosyltransferase	UDP-Glycosyltransferase superfamily protein	UDP-glucoronosyl and UDP-glucosyl transferase domain containing protein, expressed													0.579462	25.2082	0	4.62166	28.7663	34.9993	20.9777	66.2386		7.01976	0	0	0	0	0	5.12079	0	up
Pavir.2KG409000|Pavir.2KG409000.1.v3.1	Pavir.2KG409000 - (1 of 56) 2.4.1.43 - Polygalacturonate 4-alpha-galacturonosyltransferase	galacturonosyltransferase 4	glycosyl transferase 8 domain containing protein, putative, expressed	Pahal.J00822.1	galacturonosyltransferase 4	glycosyl transferase 8 domain containing protein, putative, expressed	LOC_Os06g49810.1	galacturonosyltransferase 1	GRMZM2G386971_T01	galacturonosyltransferase 1	AT5G47780.1	glycosyl transferase 8 domain containing protein, putative, expressed	Seita.2G285500.1	galacturonosyltransferase 1	glycosyl transferase family 8, putative, expressed	13.4225	11.4938	10.3066	8.68318	0	0	0	0		3.72342	12.0955	29.5281	0	27.2777	0	0	10.2041	down
Pavir.3KG332300|Pavir.3KG332300.1.v3.1	Pavir.3KG332300 - (1 of 128) PF03168 - Late embryogenesis abundant protein (LEA_2)	Late embryogenesis abundant (LEA) hydroxyproline-rich glycoprotein family	harpin-induced protein 1 domain containing protein, expressed										Seita.3G171400.1	Late embryogenesis abundant (LEA) hydroxyproline-rich glycoprotein family	harpin-induced protein 1 domain containing protein, expressed	8.41304	9.25478	8.79044	7.59304	25.2602	24.6348	17.8661	11.3496		1.53217	9.17652	1.02696	3.81478	0.752174	11.653	1.46696	10.0296	up
Pavir.1KG262700|Pavir.1KG262700.1.v3.1	Pavir.1KG262700 - (1 of 2) PTHR20961//PTHR20961:SF30//PTHR20961:SF5 - GLYCOSYLTRANSFERASE // SUBFAMILY NOT NAMED // GENOMIC DNA, CHROMOSOME 3, P1 CLONE: MRC8	Glycosyltransferase family 61 protein	glycosyltransferase, putative, expressed	Pahal.A01561.1	Glycosyltransferase family 61 protein	glycosyltransferase, putative, expressed	LOC_Os02g22480.1	Glycosyltransferase family 61 protein	GRMZM6G474234_T01	Glycosyltransferase family 61 protein			Seita.1G141700.1	Glycosyltransferase family 61 protein	glycosyltransferase, putative, expressed	14.9257	14.1041	7.5719	11.6797	5.86828	0	0	6.68106		0	7.5552	4.35521	0	41.1094	0	0	0	down
Pavir.7NG278900|Pavir.7NG278900.1.v3.1	Pavir.7NG278900 - (1 of 4) PTHR11926//PTHR11926:SF201 - GLUCOSYL/GLUCURONOSYL TRANSFERASES // SUBFAMILY NOT NAMED	UDP-glycosyltransferase 73B4	cis-zeatin O-glucosyltransferase, putative, expressed	Pahal.G01886.1	UDP-glucosyl transferase 72E1	cis-zeatin O-glucosyltransferase, putative, expressed	LOC_Os04g47720.1	UDP-glycosyltransferase 73B4	GRMZM2G120016_T01	UDP-Glycosyltransferase superfamily protein			Seita.7G194300.1	UDP-glycosyltransferase 73B4	cis-zeatin O-glucosyltransferase, putative, expressed	4.29319	5.19176	3.6841	3.90122	8.72266	20.4321	10.3133	10.7316		0.158479	0	0	0	0	0	1.37665	0	up
Pavir.9NG522300|Pavir.9NG522300.1.v3.1	Pavir.9NG522300	hydroxyproline-rich glycoprotein family protein		Pahal.B00623.1	hydroxyproline-rich glycoprotein family protein				GRMZM2G472234_T01	hydroxyproline-rich glycoprotein family protein			Seita.9G371400.1	hydroxyproline-rich glycoprotein family protein		15.0073	17.4541	13.8091	7.52066	37.1961	39.9027	59.9378	30.2642		0	0	0	0	0	5.62882	4.30726	5.34371	up
Pavir.9NG789900|Pavir.9NG789900.1.v3.1	Pavir.9NG789900 - (1 of 3) K01930 - folylpolyglutamate synthase (FPGS)	DHFS-FPGS homolog B	folylpolyglutamate synthase, mitochondrial precursor, putative, expressed	Pahal.I02896.1	DHFS-FPGS homolog B	folylpolyglutamate synthetase, putative, expressed	LOC_Os03g02030.1	DHFS-FPGS homolog B	GRMZM2G393334_T01	DHFS-FPGS homolog B	AT5G05980.1	folylpolyglutamate synthase, mitochondrial precursor, putative, expressed	Seita.9G571100.1	DHFS-FPGS homolog B	folylpolyglutamate synthase, mitochondrial precursor, putative, expressed	112.441	124.402	80.6136	87.9109	7.10112	13.1835	14.1642	9.57996		111.638	105.648	78.7672	74.5853	24.018	9.84101	8.25531	19.2316	down	down
Pavir.9KG559800|Pavir.9KG559800.1.v3.1	Pavir.9KG559800 - (1 of 3) K01930 - folylpolyglutamate synthase (FPGS)	DHFS-FPGS homolog B	folylpolyglutamate synthase, mitochondrial precursor, putative, expressed	Pahal.I02896.1	DHFS-FPGS homolog B	folylpolyglutamate synthetase, putative, expressed	LOC_Os03g02030.1	DHFS-FPGS homolog B	GRMZM2G393334_T01	DHFS-FPGS homolog B	AT5G05980.1	folylpolyglutamate synthase, mitochondrial precursor, putative, expressed	Seita.9G571100.1	DHFS-FPGS homolog B	folylpolyglutamate synthase, mitochondrial precursor, putative, expressed	37.1461	32.0693	23.711	25.447	10.4819	3.70114	8.48534	5.7514		26.8322	17.2676	29.7638	21.5009	4.64122	1.79929	4.45667	7.44475	down	down
Pavir.9KG132600|Pavir.9KG132600.1.v3.1	Pavir.9KG132600 - (1 of 3) K01930 - folylpolyglutamate synthase (FPGS)	folylpolyglutamate synthetase, putative, expressed	Pahal.I02896.1	DHFS-FPGS homolog B	folylpolyglutamate synthetase, putative, expressed	LOC_Os03g02030.1	DHFS-FPGS homolog B	GRMZM2G393334_T01	DHFS-FPGS homolog B	AT5G05980.1	folylpolyglutamate synthase, mitochondrial precursor, putative, expressed	Seita.9G571100.1	DHFS-FPGS homolog B	folylpolyglutamate synthase, mitochondrial precursor, putative, expressed		5.85736	0	3.53016	5.04622	0	7.24947	0	0		0	9.826	0	8.32717	4.88945	0	0	0
Pavir.9NG789900|Pavir.9NG789900.2.v3.1	Pavir.9NG789900 - (1 of 3) K01930 - folylpolyglutamate synthase (FPGS)	DHFS-FPGS homolog B	folylpolyglutamate synthase, mitochondrial precursor, putative, expressed													21.7573	22.7964	21.1626	21.5207	7.91353	3.75162	3.66239	5.02975		3.17089	20.1995	15.1129	20.5794	7.69617	6.00723	5.23956	8.93694	down
Pavir.7NG321900|Pavir.7NG321900.1.v3.1	Pavir.7NG321900 - (1 of 2) PTHR31356:SF6 - THYLAKOID LUMENAL 29 KDA PROTEIN, CHLOROPLASTIC	ascorbate peroxidase 4	peroxidase precursor, putative, expressed	Pahal.G02193.1	ascorbate peroxidase 4	peroxidase precursor, putative, expressed			GRMZM2G156227_T01	ascorbate peroxidase 4			Seita.7G225300.1	ascorbate peroxidase 4	peroxidase precursor, putative, expressed	290.018	66.2412	0	0	0	0	14.4796	0		0	211.417	0	0	113.505	0	0.698094	0	down
Pavir.1NG032900|Pavir.1NG032900.1.v3.1	Pavir.1NG032900 - (1 of 3) PTHR10366//PTHR10366:SF343 - NAD DEPENDENT EPIMERASE/DEHYDRATASE // SUBFAMILY NOT NAMED	high chlorophyll fluorescence phenotype 173	UOS1, putative, expressed	Pahal.A00238.1	high chlorophyll fluorescence phenotype 173	UOS1, putative, expressed	LOC_Os06g49120.1	high chlorophyll fluorescence phenotype 173	GRMZM2G397247_T03	high chlorophyll fluorescence phenotype 173	AT1G16720.1	Complex I intermediate-associated protein 30 domain containing protein, putative, expressed	Seita.1G093200.1	high chlorophyll fluorescence phenotype 173	UOS1, putative, expressed	0	0	25.704	21.1263	0.387318	5.20239	0	0		0	0	0	0.888697	0	0	0	0	down
Pavir.8NG224900|Pavir.8NG224900.1.v3.1	Pavir.8NG224900 - (1 of 3) PTHR23029:SF39 - GENOMIC DNA, CHROMOSOME 3, P1 CLONE: MDJ14	Phosphoglycerate mutase family protein	phosphoglycerate mutase, putative, expressed	Pahal.H01735.1	Phosphoglycerate mutase family protein	phosphoglycerate mutase, putative, expressed	LOC_Os11g31880.1	Phosphoglycerate mutase family protein	GRMZM2G127598_T01	Phosphoglycerate mutase family protein	AT1G12850.1	phosphoglycerate mutase, putative, expressed	Seita.8G133900.1	Phosphoglycerate mutase family protein	phosphoglycerate mutase, putative, expressed	0	4.17303	2.33443	0	12.5592	9.9044	7.20288	17.8463		16.9222	21.2691	50.2804	25.0788	13.9435	3.46927	0	13.8228	up	down
Pavir.2KG381700|Pavir.2KG381700.2.v3.1	Pavir.2KG381700 - (1 of 2) PTHR21139//PTHR21139:SF7 - TRIOSEPHOSPHATE ISOMERASE // TRIOSEPHOSPHATE ISOMERASE, CHLOROPLASTIC	triosephosphate isomerase	triosephosphate isomerase, chloroplast precursor, putative, expressed													275.591	621.839	2.37902	79.6441	572.987	450.2	300.563	0.45302		0.371275	174.79	258.755	87.6298	195.427	365.668	289.984	410.298		up
Pavir.4KG186300|Pavir.4KG186300.2.v3.1	Pavir.4KG186300 - (1 of 1) 1.1.1.291//4.1.2.13//4.1.2.40 - 2-hydroxymethylglutarate dehydrogenase // Fructose-bisphosphate aldolase / Fructose-1,6-bisphosphate triosephosphate-lyase // Tagatose-bisphosphate aldolase / Tagatose 1,6-diphosphate aldolase	ketose-bisphosphate aldolase class-II family protein	NAD binding domain of 6-phosphogluconate dehydrogenase containing protein, expressed													18.3726	14.5113	0	18.1787	0	0	0	0		19.8043	0	0	0	5.70812	52.3652	11.261	0	down
Pavir.1KG148200|Pavir.1KG148200.5.v3.1	Pavir.1KG148200 - (1 of 127) 3.2.1.39 - Glucan endo-1,3-beta-D-glucosidase / Laminarinase	O-Glycosyl hydrolases family 17 protein	glucan endo-1,3-beta-glucosidase precursor, putative, expressed													1.30503	2.24308	26.2476	30.5606	3.1675	1.35951	0	2.29892		0	0	0	0	0	2.58534	0	0	down
Pavir.4KG206000|Pavir.4KG206000.1.v3.1	Pavir.4KG206000 - (1 of 3) PTHR10621//PTHR10621:SF8 - UV EXCISION REPAIR PROTEIN RAD23 // SUBFAMILY NOT NAMED	Rad23 UV excision repair protein family	RAD23 DNA repair protein, putative, expressed	Pahal.D02799.1	Rad23 UV excision repair protein family	RAD23 DNA repair protein, putative, expressed	LOC_Os06g15360.1	Rad23 UV excision repair protein family	GRMZM2G035417_T01	Rad23 UV excision repair protein family			Seita.4G116800.1	Rad23 UV excision repair protein family	RAD23 DNA repair protein, putative, expressed	318.09	365.915	288.404	287.931	0	324.246	294.107	0		0	343.352	413.112	384.433	0	0	0	0		down
Pavir.7KG122300|Pavir.7KG122300.2.v3.1	Pavir.7KG122300 - (1 of 2) PF04689 - DNA binding protein S1FA (S1FA)	S1FA-like DNA-binding protein	DNA-binding protein S1FA, putative, expressed													0	0	2.88268	0	1.68286	4.25437	0	0		84.8354	0	164.714	128.171	0	0	0	0		down
Pavir.8NG105900|Pavir.8NG105900.2.v3.1	Pavir.8NG105900 - (1 of 2) PF12046 - Protein of unknown function (DUF3529) (DUF3529)	cofactor assembly of complex C	CCB1, putative, expressed													0	0	0	0	142.958	0	0.07289	110.156		182.166	104.436	0	0	0	0	0	0	up
Pavir.1KG439600|Pavir.1KG439600.1.v3.1	Pavir.1KG439600 - (1 of 4) KOG3269 - Predicted membrane protein	Protein of unknown function (DUF788)	HSPC171 protein, putative, expressed				LOC_Os02g44690.1	Protein of unknown function (DUF788)	GRMZM2G046348_T02	Protein of unknown function (DUF788)	AT2G23940.1	HSPC171 protein, putative, expressed	Seita.1G265700.1	Protein of unknown function (DUF788)	HSPC171 protein, putative, expressed	231.114	251.451	0	213.737	0	0	0	0		176.87	0	130.547	0	0	0	0	0	down	down
Pavir.4KG252100|Pavir.4KG252100.4.v3.1	Pavir.4KG252100 - (1 of 2) PTHR11019//PTHR11019:SF102 - THIJ/PFPI // SUBFAMILY NOT NAMED	Class I glutamine amidotransferase-like superfamily protein	DJ-1 family protein, putative, expressed													81.7613	127.198	103.386	0	0	0	22.3564	0		144.038	0	103.738	0	0	0	0	0	down	down
Pavir.1NG053900|Pavir.1NG053900.1.v3.1	Pavir.1NG053900 - (1 of 2) PTHR34051:SF2 - PROTEIN LOW PSII ACCUMULATION 3, CHLOROPLASTIC	Low PSII Accumulation 3	expressed protein	Pahal.A00022.1	Low PSII Accumulation 3	expressed protein	LOC_Os02g02520.1	Low PSII Accumulation 3	GRMZM2G169699_T04	Low PSII Accumulation 3	AT1G73060.1	expressed protein	Seita.3G397400.1	Low PSII Accumulation 3	expressed protein	0	0	0	95.6348	112.905	108.691	145.981	87.9377		55.7184	48.2739	58.1538	0	0	0	0	0	up	down
Pavir.2KG553900|Pavir.2KG553900.1.v3.1	Pavir.2KG553900 - (1 of 2) PTHR31008:SF3 - COP1-INTERACTING PROTEIN-RELATED PROTEIN-RELATED		expressed protein	Pahal.B04702.1		expressed protein	LOC_Os07g42410.1		GRMZM2G098859_T01				Seita.2G388700.1		expressed protein	6.17852	0	0	12.8045	0	0	0	0		18.9328	35.103	38.9577	33.4018	0	0	0	0		down
Pavir.2NG499600|Pavir.2NG499600.1.v3.1	Pavir.2NG499600 - (1 of 1) PTHR23406//PTHR23406:SF2//PTHR23406:SF32 - MALIC ENZYME-RELATED // NAD-DEPENDENT MALIC ENZYME 1, MITOCHONDRIAL // NAD-DEPENDENT MALIC ENZYME 2, MITOCHONDRIAL	NAD-dependent malic enzyme 1	NAD-dependent malic enzyme, mitochondrial precursor, putative, expressed	Pahal.I02893.1	NAD-dependent malic enzyme 2	NAD-dependent malic enzyme, mitochondrial precursor, putative, expressed	LOC_Os07g31380.1	NAD-dependent malic enzyme 1	GRMZM2G085747_T05	NAD-dependent malic enzyme 2	AT4G00570.1	NAD-dependent malic enzyme, mitochondrial precursor, putative, expressed	Seita.9G200600.1	NAD-dependent malic enzyme 2	NAD-dependent malic enzyme, mitochondrial precursor, putative, expressed	0	263.276	243.905	182.313	6.40626	0	0	0		0	0	0	112.988	0	0	0	0	down	down
Pavir.3KG199400|Pavir.3KG199400.1.v3.1	Pavir.3KG199400 - (1 of 1) PF00515//PF12796//PF13414//PF13637 - Tetratricopeptide repeat (TPR_1) // Ankyrin repeats (3 copies) (Ank_2) // TPR repeat (TPR_11) // Ankyrin repeats (many copies) (Ank_4)	ankyrin repeat family protein	ankyrin repeat family protein, putative, expressed	Pahal.C01631.1	ankyrin repeat family protein	ankyrin repeat family protein, putative, expressed	LOC_Os05g01310.1	ankyrin repeat family protein	GRMZM2G098212_T01	ankyrin repeat family protein	AT3G04710.1	ankyrin repeat family protein, putative, expressed	Seita.3G114400.1	ankyrin repeat family protein	ankyrin repeat family protein, putative, expressed	39.1242	16.528	0	0	0	39.2069	0	0		40.0723	22.0235	52.3369	0	0	0	0	0		down
Pavir.2KG592600|Pavir.2KG592600.1.v3.1	Pavir.2KG592600 - (1 of 2) PTHR23074//PTHR23074:SF89 - AAA ATPASE // SUBFAMILY NOT NAMED	AAA-type ATPase family protein	AAA-type ATPase family protein, putative, expressed	Pahal.H00233.1	AAA-type ATPase family protein	AAA-type ATPase family protein, putative, expressed	LOC_Os11g43970.1	AAA-type ATPase family protein	GRMZM2G379964_T01	AAA-type ATPase family protein	AT1G62130.1	AAA-type ATPase family protein, putative, expressed	Seita.3G340700.1	AAA-type ATPase family protein	AAA-type ATPase family protein, putative, expressed	41.1055	21.7132	25.9791	0	0	26.6694	0	0		30.8479	0	36.5925	39.2492	0	0	0	0		down
Pavir.7KG407900|Pavir.7KG407900.1.v3.1	Pavir.7KG407900		expressed protein													0	0	16.6511	0	11.817	0	0	0		25.225	33.8002	45.7171	0	0	0	0	0		down
Pavir.8KG007500|Pavir.8KG007500.1.v3.1	Pavir.8KG007500 - (1 of 6) PTHR13832:SF199 - PROTEIN PHOSPHATASE 2C 65-RELATED	Protein phosphatase 2C family protein	protein phosphatase 2c, putative, expressed	Pahal.C00107.1	Protein phosphatase 2C family protein	protein phosphatase 2c, putative, expressed	LOC_Os11g01790.1	Protein phosphatase 2C family protein	GRMZM2G153675_T01	Protein phosphatase 2C family protein			Seita.8G017500.1	Protein phosphatase 2C family protein	protein phosphatase 2c, putative, expressed	0	0	0	0	0	0	0	0		0	21.7441	33.7808	32.6451	0	0	0	0		down
Pavir.9NG107600|Pavir.9NG107600.1.v3.1	Pavir.9NG107600 - (1 of 477) PF00646 - F-box domain (F-box)	F-box/RNI-like superfamily protein	OsFBX154 - F-box domain containing protein, expressed													32.2173	44.0556	31.6093	13.2043	0	1.28408	0	0		41.1706	20.1552	28.4397	0	0	0	0	0	down	down
Pavir.6NG062800|Pavir.6NG062800.1.v3.1	Pavir.6NG062800 - (1 of 2) PTHR31747//PTHR31747:SF1 - FAMILY NOT NAMED // PROTEIN LOL1	lsd one like 1	LSD1 zinc finger domain containing protein, expressed													4.55781	0	22.0791	0	0	0	2.84384	20.3761		10.6284	12.6829	29.2647	25.1472	0	0	0	0		down
Pavir.6NG245200|Pavir.6NG245200.1.v3.1	Pavir.6NG245200	ferredoxin-related	expressed protein													0	0	0	0	0	0	0	0		3.26623	0	35.171	19.1603	0	0	0	0		down
Pavir.9NG010600|Pavir.9NG010600.1.v3.1	Pavir.9NG010600 - (1 of 127) PF02298 - Plastocyanin-like domain (Cu_bind_like)	plantacyanin	plastocyanin-like domain containing protein, putative, expressed										Seita.9G009600.1	plantacyanin	plastocyanin-like domain containing protein, putative, expressed	0	0	0	1.56985	45.7033	2.54491	7.27778	2.36965		3.08081	499.82	2.05471	1.60084	0	1.16528	0	0	up	down
Pavir.3KG098400|Pavir.3KG098400.4.v3.1	Pavir.3KG098400 - (1 of 16) 4.2.3.123 - Beta-sesquiphellandrene synthase / Tps1	terpene synthase 21	terpene synthase, putative, expressed													66.299	6.25448	5.65606	7.28126	5.45881	4.34358	2.51222	1.77824		28.1492	0	0	0	0	0	0	0	down
Pavir.9KG372200|Pavir.9KG372200.1.v3.1	Pavir.9KG372200 - (1 of 3) PF04419//PF12907 - 4F5 protein family (4F5) // Zinc-binding (zf-met2)	Uncharacterised protein family SERF	expressed protein	Pahal.J00677.1	Uncharacterised protein family SERF	expressed protein					AT2G23090.1	expressed protein	Seita.9G356800.1	Uncharacterised protein family SERF	expressed protein	20.1935	0	0	14.1869	0	10.952	219.954	12.3846		377.484	254.121	26.387	0	0	0	0	4.58425	up	down
Pavir.9KG009800|Pavir.9KG009800.1.v3.1	Pavir.9KG009800 - (1 of 2) PTHR23270//PTHR23270:SF9 - PROGRAMMED CELL DEATH PROTEIN 11 PRE-RRNA PROCESSING PROTEIN RRP5 // SUBFAMILY NOT NAMED	Nucleic acid-binding proteins superfamily	S1 RNA binding domain containing protein, expressed	Pahal.I01147.1	Nucleic acid-binding proteins superfamily	S1 RNA binding domain containing protein, expressed	LOC_Os03g62780.1	Nucleic acid-binding proteins superfamily	GRMZM2G016084_T01	Nucleic acid-binding proteins superfamily	AT3G23700.1	S1 RNA binding domain containing protein, expressed	Seita.9G014000.1	Nucleic acid-binding proteins superfamily	S1 RNA binding domain containing protein, expressed	30.9094	44.1323	22.1419	26.2232	0	0	0	25.8714		20.7371	0	0	0	0	0	0	0	down
Pavir.7NG100000|Pavir.7NG100000.1.v3.1	Pavir.7NG100000 - (1 of 2) PTHR23336:SF18 - ATP BINDING PROTEIN	compromised recognition of TCV 1	ATP-binding region, ATPase-like domain containing protein, expressed	Pahal.J00381.1	compromised recognition of TCV 1	ATP-binding region, ATPase-like domain containing protein, expressed	LOC_Os10g10190.1	compromised recognition of TCV 1	GRMZM2G021864_T01	compromised recognition of TCV 1	AT4G36280.1	ATP-binding region, ATPase-like domain containing protein, expressed	Seita.9G283500.1	compromised recognition of TCV 1	ATP-binding region, ATPase-like domain containing protein, expressed	0	19.0841	20.1651	35.4334	0	0	11.1187	0		11.7056	0	0	0	0	0	0	0	down
Pavir.5KG765600|Pavir.5KG765600.1.v3.1	Pavir.5KG765600 - (1 of 3) PTHR13935:SF41 - ACHAETE-SCUTE HOMOLOG 3	basic helix-loop-helix (bHLH) DNA-binding superfamily protein	helix-loop-helix DNA-binding domain containing protein, expressed	Pahal.E00215.1	basic helix-loop-helix (bHLH) DNA-binding superfamily protein	helix-loop-helix DNA-binding domain containing protein, expressed	LOC_Os01g72370.1	basic helix-loop-helix (bHLH) DNA-binding superfamily protein	AC193786.3_FGT005	basic helix-loop-helix (bHLH) DNA-binding superfamily protein			Seita.5G455700.1	basic helix-loop-helix (bHLH) DNA-binding superfamily protein	helix-loop-helix DNA-binding domain containing protein, expressed	0	6.49198	1.08506	0	0	13.412	27.5455	1.37562		8.22022	0	0	0	0	0	0	0	up
Pavir.9NG689800|Pavir.9NG689800.2.v3.1	Pavir.9NG689800 - (1 of 2) PTHR28630//PTHR28630:SF5 - FAMILY NOT NAMED // THIOREDOXIN-LIKE PROTEIN AAED1, CHLOROPLASTIC	Thioredoxin superfamily protein	expressed protein													18.1461	21.5362	0	16.5546	0	0	0	0		5.78468	0	0	0	0	0	0	0	down
Pavir.3NG319300|Pavir.3NG319300.1.v3.1	Pavir.3NG319300 - (1 of 2) PTHR21087//PTHR21087:SF4 - SHIKIMATE KINASE // INACTIVE SHIKIMATE KINASE LIKE 1, CHLOROPLASTIC-RELATED	shikimate kinase like 1	shikimate kinase, putative, expressed	Pahal.C04422.1	shikimate kinase like 1	shikimate kinase, putative, expressed	LOC_Os01g01302.1	shikimate kinase like 1	GRMZM2G119249_T02	shikimate kinase like 1			Seita.3G330300.1	shikimate kinase like 1	shikimate kinase, putative, expressed	1.42408	154.473	157.756	5.04881	157.679	2.13773	1.48772	24.6096		188.86	109.975	116.314	112.671	4.51867	3.66724	0	1.69478		down
Pavir.2KG082400|Pavir.2KG082400.1.v3.1	Pavir.2KG082400 - (1 of 11) PTHR14154//PTHR14154:SF5 - UPF0041 BRAIN PROTEIN 44-RELATED // EARLY LIGHT-INDUCED PROTEIN 1, CHLOROPLASTIC-RELATED	Chlorophyll A-B binding family protein	early light-induced protein, chloroplast precursor, putative, expressed	Pahal.B00817.1					GRMZM2G355752_T01	Chlorophyll A-B binding family protein						58.8692	43.8508	14.0558	17.6402	152.739	8.0906	23.3325	2.40171		216.104	4.05812	3.43248	4.67521	1.03761	0	3.56325	0.445299		down
Pavir.9KG356400|Pavir.9KG356400.1.v3.1	Pavir.9KG356400 - (1 of 277) PF02365 - No apical meristem (NAM) protein (NAM)	NAC domain containing protein 50	no apical meristem protein, putative, expressed	Pahal.I03350.1	NAC domain containing protein 2	no apical meristem protein, putative, expressed	LOC_Os10g21560.1	NAC domain containing protein 53					Seita.9G272800.1	NAC domain containing protein 2	no apical meristem protein, putative, expressed	3.50079	2.39565	1.20069	0	6.55845	29.066	5.53843	0		6.53676	0	0	0	0	0	0	0	up
Pavir.5NG537400|Pavir.5NG537400.1.v3.1	Pavir.5NG537400		expressed protein	Pahal.C02460.1		expressed protein	LOC_Os05g41910.1						Seita.5G346400.1		expressed protein	1.37537	12.0044	2.71001	0	0	2.90574	1.77717	0		2.51288	20.4858	23.4025	29.6138	0	0	1.55946	0		down
Pavir.5NG216800|Pavir.5NG216800.1.v3.1	Pavir.5NG216800		expressed protein	Pahal.I04730.1		expressed protein							Seita.5G242000.1		expressed protein	2.81481	0.701235	2.41111	0.366667	1.96667	1.37531	0	1.04691		0.585185	34.463	0.664198	19.4074	0.953086	0	0	0.723457		down
Pavir.4NG337800|Pavir.4NG337800.2.v3.1	Pavir.4NG337800 - (1 of 4) KOG2342 - Uncharacterized conserved protein	Protein of unknown function (DUF833)	Ser/Thr-rich protein T10 in DGCR region, putative, expressed													0	0	0	1.92382	0.915844	0	0	0		0	0.544135	0.687385	61.5739	0.569542	0	0	1.38926		down
Pavir.5NG188200|Pavir.5NG188200.1.v3.1	Pavir.5NG188200		expressed protein	Pahal.E03338.1		expressed protein			GRMZM2G404316_T01				Seita.5G042700.1		expressed protein	2.97635	1.48155	4.38694	0	3.78051	3.01703	0	0.770104		0	115.419	0.709555	54.7829	5.55629	0	0	2.09461		down
Pavir.6KG316000|Pavir.6KG316000.1.v3.1	Pavir.6KG316000 - (1 of 2827) 2.7.11.1 - Non-specific serine/threonine protein kinase / Threonine-specific protein kinase	Bifunctional inhibitor/lipid-transfer protein/seed storage 2S albumin superfamily protein	expressed protein	Pahal.F01659.1		uncharacterized PE-PGRS family protein PE_PGRS54 precursor, putative, expressed			GRMZM2G457309_T01				Seita.6G184700.1		expressed protein	77.0198	56.6086	62.3385	23.3605	71.265	73.1329	9.52275	38.3804		1.30029	1882.64	15.0121	1030.17	83.7525	1.8631	1.28868	51.2114		down
Pavir.7NG118300|Pavir.7NG118300.2.v3.1	Pavir.7NG118300 - (1 of 4) PTHR12542//PTHR12542:SF36 - EXOCYST COMPLEX PROTEIN EXO70 // SUBFAMILY NOT NAMED	exocyst subunit exo70 family protein F1	exo70 exocyst complex subunit domain containing protein, expressed													4.67849	3.63966	2.92876	3.25556	4.53959	2.11041	2.70917	0		38.0426	4.02634	3.17625	8.89239	0	1.70807	0	0		down
Pavir.9NG172400|Pavir.9NG172400.1.v3.1	Pavir.9NG172400 - (1 of 158) PF14368 - Probable lipid transfer (LTP_2)	Bifunctional inhibitor/lipid-transfer protein/seed storage 2S albumin superfamily protein	LTPL72 - Protease inhibitor/seed storage/LTP family protein precursor, expressed						GRMZM2G012148_T01	Bifunctional inhibitor/lipid-transfer protein/seed storage 2S albumin superfamily protein			Seita.9G147900.1	Bifunctional inhibitor/lipid-transfer protein/seed storage 2S albumin superfamily protein	LTPL72 - Protease inhibitor/seed storage/LTP family protein precursor, expressed	2.32248	2.37574	2.83333	1.78304	2.33728	3.06903	1.2998	2.63708		0.5286	70.5394	0.554241	51.503	3.9211	0.464497	0	1.66075		down
Pavir.1NG556500|Pavir.1NG556500.1.v3.1	Pavir.1NG556500 - (1 of 4) PTHR22814:SF100 - HEAVY METAL TRANSPORT/DETOXIFICATION DOMAIN-CONTAINING PROTEIN-RELATED	Heavy metal transport/detoxification superfamily protein	expressed protein	Pahal.E02772.1		expressed protein										0.008423	0.830089	0.706685	0.512833	0.414886	1.11388	0.419398	0.354919		1.00574	33.8922	0.882435	33.0157	1.59204	0.916624	0	0.755697		down
Pavir.5KG395400|Pavir.5KG395400.1.v3.1	Pavir.5KG395400 - (1 of 2) PTHR22814//PTHR22814:SF102 - COPPER TRANSPORT PROTEIN ATOX1-RELATED // SUBFAMILY NOT NAMED	Heavy metal transport/detoxification superfamily protein	heavy metal-associated domain containing protein, expressed	Pahal.E02549.1	Heavy metal transport/detoxification superfamily protein	heavy metal-associated domain containing protein, expressed	LOC_Os01g41200.1	Heavy metal transport/detoxification superfamily protein	GRMZM2G028134_T01	Heavy metal transport/detoxification superfamily protein			Seita.5G212900.1	Heavy metal transport/detoxification superfamily protein	heavy metal-associated domain containing protein, expressed	9.80901	6.92234	11.3661	4.49263	13.1529	6.64468	9.40278	6.56734		0	251.497	2.83458	175.05	5.27309	0.785486	1.19246	15.6612		down
Pavir.6KG413200|Pavir.6KG413200.3.v3.1	Pavir.6KG413200 - (1 of 2) 1.1.1.82 - Malate dehydrogenase (NADP(+)) / NADP-linked malate dehydrogenase	lactate/malate dehydrogenase family protein	lactate/malate dehydrogenase, putative, expressed													43.581	0.08824	0	15.449	1.94124	4.64482	2.10879	6.06922		14.2117	33.525	0	10.7459	0	0	0	3.43874	down	down
Pavir.3NG050300|Pavir.3NG050300.1.v3.1	Pavir.3NG050300 - (1 of 3) PTHR11615//PTHR11615:SF131 - NITRATE, FROMATE, IRON DEHYDROGENASE // SUBFAMILY NOT NAMED	Uncharacterised protein family (UPF0497)	membrane associated DUF588 domain containing protein, putative, expressed													3.19484	4.9341	3.81566	0	5.61031	3.99241	2.82139	0		0	98.0191	2.57593	65.6669	9.48412	0	0	0		down
Pavir.9NG476100|Pavir.9NG476100.1.v3.1	Pavir.9NG476100 - (1 of 130) PF01357//PF03330 - Pollen allergen (Pollen_allerg_1) // Rare lipoprotein A (RlpA)-like double-psi beta-barrel (DPBB_1)	expansin B2	expansin precursor, putative, expressed	Pahal.I04072.1	expansin B2	expansin precursor, putative, expressed							Seita.9G326900.1	expansin B2	expansin precursor, putative, expressed	0	0.697148	0	1.3542	0	0	0	0		70.0084	1.37322	0	1.22233	2.8496	0.755413	0	0		down
Pavir.3KG228400|Pavir.3KG228400.1.v3.1	Pavir.3KG228400 - (1 of 2) PTHR31235//PTHR31235:SF11 - FAMILY NOT NAMED // PEROXIDASE 21	Peroxidase superfamily protein	peroxidase precursor, putative, expressed	Pahal.C03284.1	Peroxidase superfamily protein	peroxidase precursor, putative, expressed							Seita.3G270300.1	Peroxidase superfamily protein	peroxidase precursor, putative, expressed	0	1.45422	0	0.926761	0	0	0	0		0	6.54387	117.595	106.756	8.75535	0.350531	0	2.86051		down
Pavir.8NG064900|Pavir.8NG064900.1.v3.1	Pavir.8NG064900 - (1 of 12) PF00321 - Plant thionin (Thionin)	Plant thionin	THION7 - Plant thionin family protein precursor, expressed													211.702	119.291	150.015	178.917	233.574	48.4427	9.46764	114.606		194.352	15.8058	0	26.4832	0.421898	6.62859	5.80012	0.421898		down
Pavir.2NG578500|Pavir.2NG578500.1.v3.1	Pavir.2NG578500	hydroxyproline-rich glycoprotein family protein	expressed protein													14.2842	12.6439	29.4291	8.48246	17.4491	22.193	1.91053	26.1263		1.04912	690.71	21.9035	280.905	38.8719	4.04211	0	23.2263		down
Pavir.6NG284100|Pavir.6NG284100.1.v3.1	Pavir.6NG284100	hydroxyproline-rich glycoprotein family protein	expressed protein				LOC_Os08g37300.1	Bifunctional inhibitor/lipid-transfer protein/seed storage 2S albumin superfamily protein								70.0246	48.7422	73.2975	29.0674	66.276	62.6137	14.364	40.3461		6.13342	1482.25	18.9547	955.843	94.7022	6.73057	3.61529	60.2549		down
Pavir.8NG058300|Pavir.8NG058300.1.v3.1	Pavir.8NG058300 - (1 of 6) PTHR33920//PTHR33920:SF1 - FAMILY NOT NAMED // THIONIN-2.1-RELATED	Plant thionin	THION7 - Plant thionin family protein precursor, expressed													599.914	344.965	414.69	555.707	676.01	147.55	42.2176	312.619		526.205	42.584	1.17906	110.74	0	21.2524	17.7782	4.75551		down
Pavir.2KG227500|Pavir.2KG227500.1.v3.1	Pavir.2KG227500	hydroxyproline-rich glycoprotein family protein	expressed protein													1.08575	1.10719	4.0517	0.562421	3.63556	0	0	3.09962		0	80.5271	0.566204	42.1097	4.73644	1.32913	0	2.95208		down
Pavir.9NG548300|Pavir.9NG548300.1.v3.1	Pavir.9NG548300 - (1 of 4) PTHR24282//PTHR24282:SF50 - CYTOCHROME P450 FAMILY MEMBER // SUBFAMILY NOT NAMED	cytochrome P450, family 709, subfamily B, polypeptide 2	cytochrome P450 72A1, putative, expressed	Pahal.J00470.1	cytochrome P450, family 709, subfamily B, polypeptide 2	cytochrome P450, putative, expressed	LOC_Os03g25490.1	cytochrome P450, family 709, subfamily B, polypeptide 1					Seita.9G391400.1	cytochrome P450, family 709, subfamily B, polypeptide 1	cytochrome P450, putative, expressed	13.6768	15.576	14.0301	10.7319	8.25836	4.56733	0	0		2.31731	0	0	0	0	0	0	0	down
Pavir.9KG263100|Pavir.9KG263100.3.v3.1	Pavir.9KG263100 - (1 of 57) 2.7.10.2//2.7.11.1 - Non-specific protein-tyrosine kinase / Cytoplasmic protein tyrosine kinase // Non-specific serine/threonine protein kinase / Threonine-specific protein kinase	STRUBBELIG-receptor family 6	STRUBBELIG-RECEPTOR FAMILY 6 precursor, putative, expressed													1.32407	1.12861	0	0	0	0	0	0		0	32.4119	8.64025	35.9821	6.09422	0	0	0		down
Pavir.5NG566200|Pavir.5NG566200.1.v3.1	Pavir.5NG566200		expressed protein													332.119	186.555	273.164	84.4381	290.95	75.8443	192.253	30.8493		110.529	3.4538	0	3.0309	1.90267	0	6.84064	0		down
Pavir.9KG651700|Pavir.9KG651700.1.v3.1	Pavir.9KG651700 - (1 of 65) PF04570 - zinc-finger of the FCS-type, C2-C2 (zf-FLZ)	Protein of unknown function (DUF581)	DUF581 domain containing protein, expressed						GRMZM2G496991_T01	Protein of unknown function (DUF581)			Seita.9G516300.1	Protein of unknown function (DUF581)	DUF581 domain containing protein, expressed	5.79894	4.94876	4.18975	0	20.8362	6.70035	14.3134	6.07231		1.51919	0	0	0	0	0	0	0	up
Pavir.2KG587300|Pavir.2KG587300.3.v3.1	Pavir.2KG587300 - (1 of 3) PTHR23336//PTHR23336:SF10 - ZINC FINGER CW-TYPE COILED-COIL DOMAIN PROTEIN 3. // B3 DOMAIN-CONTAINING TRANSCRIPTION REPRESSOR VAL1-RELATED	HSI2-like 1	B3 DNA binding domain containing protein, putative, expressed													14.1031	11.0755	13.5238	8.93568	0	7.36232	13.206	13.9337		13.2137	17.5777	11.4566	12.9368	0	0	0	4.47429		down
Pavir.9KG485000|Pavir.9KG485000.1.v3.1	Pavir.9KG485000 - (1 of 2) PTHR19241//PTHR19241:SF180 - ATP-BINDING CASSETTE TRANSPORTER // ABC TRANSPORTER G FAMILY MEMBER 1-RELATED	ABC-2 type transporter family protein	white-brown complex homolog protein, putative, expressed	Pahal.C01128.1	ABC-2 type transporter family protein	white-brown complex homolog protein 16, putative, expressed	LOC_Os05g02890.1	ABC-2 type transporter family protein	GRMZM2G143756_T01	ABC-2 type transporter family protein	AT5G13580.1	white-brown complex homolog protein, putative, expressed	Seita.5G372800.1	ABC-2 type transporter family protein	white-brown complex homolog protein, putative, expressed	4.44534	4.17095	4.68635	1.39508	4.69883	5.3254	2.10528	5.07557		0.110051	129.098	3.40609	75.3793	14.6141	0.327586	0	2.14967		down
Pavir.8NG054800|Pavir.8NG054800.1.v3.1	Pavir.8NG054800		expressed protein													2.50743	0.556931	0	0.367574	0.742574	3.22896	0.735148	0.735148		0.988861	49.5198	0.735148	14.7525	1.78837	0.5	0	3.13985		down
Pavir.4NG101200|Pavir.4NG101200.1.v3.1	Pavir.4NG101200 - (1 of 2) PTHR22835//PTHR22835:SF267 - ZINC FINGER FYVE DOMAIN CONTAINING PROTEIN // SUBFAMILY NOT NAMED	GDSL-like Lipase/Acylhydrolase superfamily protein	GDSL-like lipase/acylhydrolase, putative, expressed	Pahal.D02639.1	GDSL-like Lipase/Acylhydrolase superfamily protein	GDSL-like lipase/acylhydrolase, putative, expressed	LOC_Os06g12410.1	GDSL-like Lipase/Acylhydrolase superfamily protein	GRMZM2G465046_T01	GDSL-like Lipase/Acylhydrolase superfamily protein	AT1G74460.1	GDSL-like lipase/acylhydrolase, putative, expressed	Seita.4G099600.1	GDSL-like Lipase/Acylhydrolase superfamily protein	GDSL-like lipase/acylhydrolase, putative, expressed	2.6891	0.970301	0	1.07539	2.13333	2.53271	0.504673	0.730841		1.25358	46.6079	0	40.1343	8.11697	0	0	0		down
Pavir.2NG291100|Pavir.2NG291100.1.v3.1	Pavir.2NG291100 - (1 of 9) K10781 - fatty acyl-ACP thioesterase B (FATB)	fatty acyl-ACP thioesterases B	myristoyl-acyl carrier protein thioesterase, chloroplast precursor, putative, expressed	Pahal.B01506.1	fatty acyl-ACP thioesterases B	myristoyl-acyl carrier protein thioesterase, chloroplast precursor, putative, expressed							Seita.2G108900.1	fatty acyl-ACP thioesterases B	myristoyl-acyl carrier protein thioesterase, chloroplast precursor, putative, expressed	1.92724	0	0	0	2.59926	2.14093	0	0.165418		0	78.8911	1.65809	47.9283	9.4869	0	0	2.84521		down
Pavir.4KG357400|Pavir.4KG357400.2.v3.1	Pavir.4KG357400 - (1 of 10) K17686 - Cu+-exporting ATPase (copA, ATP7)	copper-exporting ATPase / responsive-to-antagonist 1 / copper-transporting ATPase (RAN1)	copper-transporting ATPase, putative, expressed													8.59594	0	0	0	0	0	0	0		0.357088	17.5275	0	34.4896	0	2.08742	0	2.05876		down
Pavir.9NG160600|Pavir.9NG160600.1.v3.1	Pavir.9NG160600 - (1 of 2) PTHR11119//PTHR11119:SF45 - XANTHINE-URACIL / VITAMIN C PERMEASE FAMILY MEMBER // SUBFAMILY NOT NAMED	nucleobase-ascorbate transporter 7	nucleobase-ascorbate transporter, putative, expressed	Pahal.A03277.1	Xanthine/uracil permease family protein	nucleobase-ascorbate transporter, putative, expressed	LOC_Os09g21340.1	Xanthine/uracil permease family protein	GRMZM5G858417_T01	nucleobase-ascorbate transporter 7	AT5G49990.1	nucleobase-ascorbate transporter, putative, expressed	Seita.9G131100.1	nucleobase-ascorbate transporter 7	nucleobase-ascorbate transporter, putative, expressed	10.0245	5.79472	9.55013	0	10.9872	8.84853	0	9.37703		0	203.536	4.7593	168.617	36.459	0	0	0		down
Pavir.9KG580900|Pavir.9KG580900.1.v3.1	Pavir.9KG580900 - (1 of 2) PTHR36738:SF1 - EXPRESSED PROTEIN		expressed protein				LOC_Os03g04470.1									0	0.966459	0	3.47961	2.78626	0	0	0		6.47688	21.0701	21.4763	17.1066	6.33655	0	0	0		down
Pavir.5NG127500|Pavir.5NG127500.1.v3.1	Pavir.5NG127500		BBTI11 - Bowman-Birk type bran trypsin inhibitor precursor, putative, expressed	Pahal.E03765.1		BBTI11 - Bowman-Birk type bran trypsin inhibitor precursor, putative, expressed										29.5675	18.3212	20.1806	28.6864	16.6	100.838	52.7581	16.9519		72.5936	5.90925	0.626188	1.55544	0	3.33474	1.02682	2.07392		down
Pavir.4KG289400|Pavir.4KG289400.1.v3.1	Pavir.4KG289400 - (1 of 116) PF13839//PF14416 - GDSL/SGNH-like Acyl-Esterase family found in Pmr5 and Cas1p (PC-Esterase) // PMR5 N terminal Domain (PMR5N)	TRICHOME BIREFRINGENCE-LIKE 22	proteins of unknown function domain containing protein, expressed	Pahal.D02675.1	TRICHOME BIREFRINGENCE-LIKE 22	proteins of unknown function domain containing protein, expressed	LOC_Os06g12820.1	TRICHOME BIREFRINGENCE-LIKE 22	GRMZM2G107373_T01	TRICHOME BIREFRINGENCE-LIKE 22			Seita.4G102700.1	TRICHOME BIREFRINGENCE-LIKE 22	proteins of unknown function domain containing protein, expressed	0	1.25863	2.14657	0.317578	0.893786	2.21986	0.60223	0.841742		0	43.6624	1.63463	36.9134	6.77217	0.275093	0	0.92512		down
Pavir.3KG372500|Pavir.3KG372500.1.v3.1	Pavir.3KG372500 - (1 of 2) K06675 - structural maintenance of chromosome 4 (SMC4)	structural maintenance of chromosome 3	RecF/RecN/SMC N terminal domain containing protein, expressed	Pahal.C02478.1	structural maintenance of chromosome 3	RecF/RecN/SMC N terminal domain containing protein, expressed	LOC_Os05g41750.1	structural maintenance of chromosome 3	GRMZM2G383623_T02	structural maintenance of chromosome 3	AT5G48600.2	RecF/RecN/SMC N terminal domain containing protein, expressed	Seita.3G192100.1	structural maintenance of chromosome 3	RecF/RecN/SMC N terminal domain containing protein, expressed	18.2656	14.6338	20.0797	15.9992	6.27916	15.1783	0	6.05356		0	0	1.87935	0	0	0	0	0	down
Pavir.8NG085000|Pavir.8NG085000.1.v3.1	Pavir.8NG085000		jasmonate-induced protein, putative, expressed	Pahal.H00387.1		jasmonate-induced protein, putative, expressed	LOC_Os04g24469.1		GRMZM2G020423_T01							19.8715	19.7796	29.4414	11.5332	320.865	10.0559	3.49526	5.7822		0	78.8984	44.3395	155.368	2.83365	2.12879	0	22.9631	up	down
Pavir.9KG520800|Pavir.9KG520800.3.v3.1	Pavir.9KG520800 - (1 of 39) 3.6.5.2 - Small monomeric GTPase	translocon at the outer envelope membrane of chloroplasts 34	translocase of chloroplast 34, putative, expressed													11.0133	0	0	12.3395	11.7248	0	0	0		3.17806	38.2751	2.62737	35.7628	4.26821	3.01089	0	0		down
Pavir.9NG245600|Pavir.9NG245600.1.v3.1	Pavir.9NG245600 - (1 of 87) PF04398 - Protein of unknown function, DUF538 (DUF538)	Protein of unknown function, DUF538	DUF538 domain containing protein, putative, expressed						GRMZM6G132224_T01	Protein of unknown function, DUF538	AT4G24130.1	DUF538 domain containing protein, putative, expressed				15.3401	17.6543	29.6284	8.87838	20.0552	30.9126	3.8536	21.9166		1.50113	480.609	36.232	480.491	101.797	1.18243	0	4.25788		down
Pavir.9NG692600|Pavir.9NG692600.1.v3.1	Pavir.9NG692600 - (1 of 2) PTHR19241//PTHR19241:SF180 - ATP-BINDING CASSETTE TRANSPORTER // ABC TRANSPORTER G FAMILY MEMBER 1-RELATED	ABC-2 type transporter family protein	white-brown complex homolog protein, putative, expressed	Pahal.C01128.1	ABC-2 type transporter family protein	white-brown complex homolog protein 16, putative, expressed	LOC_Os05g02890.1	ABC-2 type transporter family protein	GRMZM2G143756_T01	ABC-2 type transporter family protein	AT5G13580.1	white-brown complex homolog protein, putative, expressed	Seita.5G372800.1	ABC-2 type transporter family protein	white-brown complex homolog protein, putative, expressed	4.42132	6.02496	7.69839	2.20643	5.63875	5.92301	1.79653	4.56176		0	141.344	2.0533	71.6629	21.9323	0	0.125635	1.51142		down
Pavir.9KG158800|Pavir.9KG158800.1.v3.1	Pavir.9KG158800 - (1 of 2) PTHR24296//PTHR24296:SF3 - FAMILY NOT NAMED // CYTOCHROME P450 86B1-RELATED	cytochrome P450, family 86, subfamily B, polypeptide 1	cytochrome P450, putative, expressed	Pahal.J01435.1	cytochrome P450, family 86, subfamily B, polypeptide 1	cytochrome P450, putative, expressed	LOC_Os10g34480.1	cytochrome P450, family 86, subfamily B, polypeptide 1	GRMZM2G162758_T01	cytochrome P450, family 86, subfamily B, polypeptide 1	AT5G08250.1	cytochrome P450, putative, expressed	Seita.9G214500.1	cytochrome P450, family 86, subfamily B, polypeptide 1	cytochrome P450, putative, expressed	4.32463	3.43775	4.78575	1.50727	5.13988	3.7693	1.14576	4.58237		0	97.1448	2.63408	66.0306	16.9174	0	0	1.48931		down
Pavir.9KG128600|Pavir.9KG128600.1.v3.1	Pavir.9KG128600 - (1 of 87) PF04398 - Protein of unknown function, DUF538 (DUF538)	Protein of unknown function, DUF538	DUF538 domain containing protein, putative, expressed	Pahal.I02792.1	Protein of unknown function, DUF538	DUF538 domain containing protein, putative, expressed	LOC_Os10g37400.1	Protein of unknown function, DUF538	GRMZM6G132224_T01	Protein of unknown function, DUF538	AT4G24130.1	DUF538 domain containing protein, putative, expressed	Seita.9G190900.1	Protein of unknown function, DUF538	DUF538 domain containing protein, putative, expressed	14.9988	12.5408	24.4806	4.8747	16.3644	15.3983	4.3983	15.5351		0	362.746	13.5751	282.621	64.9891	0	0	7.57385		down
Pavir.1NG450700|Pavir.1NG450700.1.v3.1	Pavir.1NG450700 - (1 of 4) PTHR10992//PTHR10992:SF782 - ALPHA/BETA HYDROLASE FOLD-CONTAINING PROTEIN // SUBFAMILY NOT NAMED	alpha/beta-Hydrolases superfamily protein	hydrolase, alpha/beta fold family domain containing protein, expressed	Pahal.A03095.1	alpha/beta-Hydrolases superfamily protein	hydrolase, alpha/beta fold family domain containing protein, expressed	LOC_Os02g47780.1	alpha/beta-Hydrolases superfamily protein	GRMZM2G015603_T01	alpha/beta-Hydrolases superfamily protein			Seita.1G290200.1	alpha/beta-Hydrolases superfamily protein	hydrolase, alpha/beta fold family domain containing protein, expressed	4.12043	2.32512	5.33354	1.09278	4.16144	3.85445	0	2.32136		0	128.212	3.69383	84.0904	23.9487	0	0	0.558621		down
Pavir.9KG551200|Pavir.9KG551200.3.v3.1	Pavir.9KG551200 - (1 of 3) PTHR24015//PTHR24015:SF419 - FAMILY NOT NAMED // NUCLEOTIDE-DIPHOSPHO-SUGAR TRANSFERASE DOMAIN-CONTAINING PROTEIN-RELATED	Nucleotide-diphospho-sugar transferase family protein	regulatory protein, putative, expressed													32.8543	0	0	0	0	33.7787	32.7362	57.2484		27.7517	0	4.61733	32.8382	7.35149	0	0	0		down
Pavir.3NG123600|Pavir.3NG123600.1.v3.1	Pavir.3NG123600 - (1 of 2) PTHR19241//PTHR19241:SF158 - ATP-BINDING CASSETTE TRANSPORTER // ABC TRANSPORTER G FAMILY MEMBER 23	ABC-2 type transporter family protein	white-brown complex homolog protein 16, putative, expressed	Pahal.C03166.1	ABC-2 type transporter family protein	white-brown complex homolog protein 16, putative, expressed	LOC_Os05g31910.2	ABC-2 type transporter family protein	GRMZM2G036940_T01	ABC-2 type transporter family protein	AT5G19410.1	white-brown complex homolog protein 16, putative, expressed	Seita.3G260100.1	ABC-2 type transporter family protein	white-brown complex homolog protein 16, putative, expressed	1.84387	1.80903	1.51419	0.549032	1.59742	1.56419	1.00323	0.653548		0.094839	39.4208	0.553871	17.661	2.49258	0.532258	0.191613	3.03742		down
Pavir.5NG263800|Pavir.5NG263800.1.v3.1	Pavir.5NG263800 - (1 of 7) K01673 - carbonic anhydrase (cynT, can)	carbonic anhydrase 2	carbonic anhydrase, chloroplast precursor, putative, expressed										Seita.5G240000.1	carbonic anhydrase 2	carbonic anhydrase, chloroplast precursor, putative, expressed	770.404	616.936	85.2743	54.8994	848.724	68.9553	39.0216	47.0296		671.976	31.6104	0	5.91383	0	14.7936	7.77858	64.5042		down
Pavir.1NG194600|Pavir.1NG194600.1.v3.1	Pavir.1NG194600 - (1 of 2) PTHR28670//PTHR28670:SF1 - FAMILY NOT NAMED // UV-STIMULATED SCAFFOLD PROTEIN A		expressed protein	Pahal.D01634.1		expressed protein	LOC_Os02g19170.1		GRMZM2G050333_T02				Seita.1G132200.1		expressed protein	0	25.2992	0	20.3078	25.9614	24.6023	13.589	9.77838		25.0032	17.4723	15.1369	11.744	0	0	7.47713	0		down
Pavir.2NG295200|Pavir.2NG295200.2.v3.1	Pavir.2NG295200 - (1 of 14) PF14309//PF14383 - Domain of unknown function (DUF4378) (DUF4378) // DUF761-associated sequence motif (VARLMGL)		expressed protein													0	4.38389	0	0	0	2.13044	0	0		8.09203	21.8729	30.0274	18.7239	8.09677	0	1.16691	0		down
Pavir.1KG498400|Pavir.1KG498400.1.v3.1	Pavir.1KG498400 - (1 of 2) PTHR23315//PTHR23315:SF52 - BETA CATENIN-RELATED ARMADILLO REPEAT-CONTAINING // U-BOX DOMAIN-CONTAINING PROTEIN 10-RELATED	ARM repeat superfamily protein	spotted leaf 11, putative, expressed	Pahal.A03353.1	ARM repeat superfamily protein	spotted leaf 11, putative, expressed	LOC_Os02g49950.1	ARM repeat superfamily protein	GRMZM2G471733_T01	ARM repeat superfamily protein			Seita.1G309100.1	ARM repeat superfamily protein	spotted leaf 11, putative, expressed	0	3.12998	0	0	2.35781	8.99484	0	3.98992		0	13.1051	68.2467	28.9297	10.0811	0	0	3.15182		down
Pavir.2KG572000|Pavir.2KG572000.1.v3.1	Pavir.2KG572000 - (1 of 2) PTHR22835//PTHR22835:SF147 - ZINC FINGER FYVE DOMAIN CONTAINING PROTEIN // SUBFAMILY NOT NAMED	GDSL-like Lipase/Acylhydrolase superfamily protein	GDSL-like lipase/acylhydrolase, putative, expressed	Pahal.B04932.1	GDSL-like Lipase/Acylhydrolase superfamily protein	GDSL-like lipase/acylhydrolase, putative, expressed	LOC_Os07g47210.1	GDSL-like Lipase/Acylhydrolase superfamily protein	GRMZM2G070178_T01	GDSL-like Lipase/Acylhydrolase superfamily protein	AT2G23540.1	GDSL-like lipase/acylhydrolase, putative, expressed	Seita.2G424400.1	GDSL-like Lipase/Acylhydrolase superfamily protein	GDSL-like lipase/acylhydrolase, putative, expressed	3.48559	2.60512	0	1.22572	4.26452	3.41714	0	2.06688		0	78.9504	2.28282	61.2146	17.3604	0	0	1.57444		down
Pavir.2KG552300|Pavir.2KG552300.2.v3.1	Pavir.2KG552300 - (1 of 40) PF07714//PF08263//PF13855 - Protein tyrosine kinase (Pkinase_Tyr) // Leucine rich repeat N-terminal domain (LRRNT_2) // Leucine rich repeat (LRR_8)	STRUBBELIG-receptor family 7	STRUBBELIG-RECEPTOR FAMILY 6 precursor, putative, expressed													14.528	19.6652	15.1986	12.1366	9.00315	18.6257	9.4158	17.8193		5.93011	72.8794	0	47.4917	3.12493	4.73596	6.10179	0		down
Pavir.4NG337800|Pavir.4NG337800.3.v3.1	Pavir.4NG337800 - (1 of 4) KOG2342 - Uncharacterized conserved protein	Protein of unknown function (DUF833)	Ser/Thr-rich protein T10 in DGCR region, putative, expressed													4.60931	6.46409	1.63248	4.26273	1.45292	5.86766	0.632143	8.68645		1.13794	2.97057	0.440406	68.5476	0.399617	5.42199	0	1.43319		down
Pavir.2KG248400|Pavir.2KG248400.1.v3.1	Pavir.2KG248400 - (1 of 2) PTHR11615//PTHR11615:SF113 - NITRATE, FROMATE, IRON DEHYDROGENASE // SUBFAMILY NOT NAMED	Uncharacterised protein family (UPF0497)	membrane associated DUF588 domain containing protein, putative, expressed	Pahal.B01520.1	Uncharacterised protein family (UPF0497)	membrane associated DUF588 domain containing protein, putative, expressed	LOC_Os07g26110.1	Uncharacterised protein family (UPF0497)	GRMZM2G002396_T01	Uncharacterised protein family (UPF0497)	AT3G06390.1	membrane associated DUF588 domain containing protein, putative, expressed				1.11771	3.33215	3.14528	0	4.16873	23.2966	11.6038	1.8047		0	1.20997	0	0	0	0	0	0	up
Pavir.1NG450000|Pavir.1NG450000.1.v3.1	Pavir.1NG450000 - (1 of 2) PTHR12565//PTHR12565:SF149 - STEROL REGULATORY ELEMENT-BINDING PROTEIN // SUBFAMILY NOT NAMED	cryptochrome-interacting basic-helix-loop-helix 1	basic helix-loop-helix, putative, expressed	Pahal.A03088.1	cryptochrome-interacting basic-helix-loop-helix 1	basic helix-loop-helix, putative, expressed							Seita.1G289600.1	cryptochrome-interacting basic-helix-loop-helix 1	basic helix-loop-helix, putative, expressed	5.9363	8.43483	20.8555	3.33322	0	0	0	0		33.2669	19.911	7.77218	11.7123	3.89922	0.282938	0.645481	4.38288		down
Pavir.4KG203000|Pavir.4KG203000.1.v3.1	Pavir.4KG203000 - (1 of 2) PTHR22835//PTHR22835:SF267 - ZINC FINGER FYVE DOMAIN CONTAINING PROTEIN // SUBFAMILY NOT NAMED	GDSL-like Lipase/Acylhydrolase superfamily protein	GDSL-like lipase/acylhydrolase, putative, expressed	Pahal.D02639.1	GDSL-like Lipase/Acylhydrolase superfamily protein	GDSL-like lipase/acylhydrolase, putative, expressed	LOC_Os06g12410.1	GDSL-like Lipase/Acylhydrolase superfamily protein	GRMZM2G465046_T01	GDSL-like Lipase/Acylhydrolase superfamily protein			Seita.4G099600.1	GDSL-like Lipase/Acylhydrolase superfamily protein	GDSL-like lipase/acylhydrolase, putative, expressed	0	2.1672	3.87285	0	2.16765	4.57533	0	3.1546		0	65.2426	2.09599	39.5761	13.8872	0	0	1.31913		down
Pavir.5NG270200|Pavir.5NG270200.1.v3.1	Pavir.5NG270200 - (1 of 4) PTHR10992//PTHR10992:SF782 - ALPHA/BETA HYDROLASE FOLD-CONTAINING PROTEIN // SUBFAMILY NOT NAMED	alpha/beta-Hydrolases superfamily protein	hydrolase, alpha/beta fold family domain containing protein, expressed	Pahal.E02349.1	alpha/beta-Hydrolases superfamily protein	hydrolase, alpha/beta fold family domain containing protein, expressed	LOC_Os01g44960.1	alpha/beta-Hydrolases superfamily protein	GRMZM2G037322_T02	alpha/beta-Hydrolases superfamily protein	AT4G36610.1	hydrolase, alpha/beta fold family domain containing protein, expressed	Seita.5G238900.1	alpha/beta-Hydrolases superfamily protein	hydrolase, alpha/beta fold family domain containing protein, expressed	8.17035	8.10428	0	0	7.46464	6.98167	0	7.68497		6.96204	189.445	6.94038	164.045	40.9951	1.26864	0	8.45869		down
Pavir.1NG413400|Pavir.1NG413400.1.v3.1	Pavir.1NG413400 - (1 of 2) PTHR11119:SF48 - NUCLEOBASE-ASCORBATE TRANSPORTER 5-RELATED	Xanthine/uracil permease family protein	nucleobase-ascorbate transporter, putative, expressed	Pahal.A03277.1	Xanthine/uracil permease family protein	nucleobase-ascorbate transporter, putative, expressed	LOC_Os09g15170.1	Xanthine/uracil permease family protein	GRMZM5G812555_T01	Xanthine/uracil permease family protein	AT5G49990.1	nucleobase-ascorbate transporter, putative, expressed	Seita.9G069900.1	Xanthine/uracil permease family protein	nucleobase-ascorbate transporter, putative, expressed	33.0255	11.2555	26.6251	26.689	26.3057	23.7776	9.44356	18.9004		0	8.7203	134.068	18.642	20.3159	0	0	0		down
Pavir.9NG037900|Pavir.9NG037900.1.v3.1	Pavir.9NG037900 - (1 of 24) KOG1632 - Uncharacterized PHD Zn-finger protein	alfin-like 1	PHD finger protein, putative, expressed	Pahal.I01219.1	alfin-like 1	PHD finger protein, putative, expressed			AC225147.4_FGT003	alfin-like 1	AT5G05610.1	PHD finger protein, putative, expressed	Seita.9G036000.1	alfin-like 1	PHD finger protein, putative, expressed	29.4314	27.9479	17.9331	34.2622	38.993	0	43.2486	24.98		44.0092	31.8515	64.5343	42.4868	11.2794	0	0	15.0051		down
Pavir.7KG381000|Pavir.7KG381000.1.v3.1	Pavir.7KG381000 - (1 of 2) 3.5.4.16 - GTP cyclohydrolase I	GTP cyclohydrolase I	GTP cyclohydrolase I 1, putative, expressed	Pahal.G02699.1	GTP cyclohydrolase I	GTP cyclohydrolase I 1, putative, expressed	LOC_Os04g56710.1	GTP cyclohydrolase I	GRMZM2G106376_T01	GTP cyclohydrolase I			Seita.3G027000.1	GTP cyclohydrolase I	GTP cyclohydrolase I 1, putative, expressed	0	0	0	0	0	0	0	0		0	49.1066	17.5595	36.7009	15.2766	0	0	0		down
Pavir.6KG173300|Pavir.6KG173300.1.v3.1	Pavir.6KG173300 - (1 of 9) 6.2.1.12 - 4-coumarate--CoA ligase / 4-coumaryl-CoA synthetase	4-coumarate:CoA ligase 2	AMP-binding domain containing protein, expressed	Pahal.A03025.1	4-coumarate:CoA ligase 3	AMP-binding domain containing protein, expressed	LOC_Os06g44620.1	4-coumarate:CoA ligase 2	GRMZM2G075333_T01	4-coumarate:CoA ligase 2	AT3G21240.1	AMP-binding domain containing protein, expressed	Seita.6G167900.1	4-coumarate:CoA ligase 2	AMP-binding domain containing protein, expressed	6.30564	6.87107	5.02304	6.48912	5.61486	0	9.59935	3.19635		0	33.6302	4.90686	20.3066	5.03226	0	3.18582	0		down
Pavir.2KG552300|Pavir.2KG552300.1.v3.1	Pavir.2KG552300 - (1 of 40) PF07714//PF08263//PF13855 - Protein tyrosine kinase (Pkinase_Tyr) // Leucine rich repeat N-terminal domain (LRRNT_2) // Leucine rich repeat (LRR_8)	STRUBBELIG-receptor family 7	STRUBBELIG-RECEPTOR FAMILY 6 precursor, putative, expressed	Pahal.A00612.1	STRUBBELIG-receptor family 8	STRUBBELIG-RECEPTOR FAMILY 7 precursor, putative, expressed	LOC_Os02g09740.1	STRUBBELIG-receptor family 8	GRMZM2G071573_T02	STRUBBELIG-receptor family 8	AT3G14350.1	STRUBBELIG-RECEPTOR FAMILY 6 precursor, putative, expressed	Seita.4G207500.1	STRUBBELIG-receptor family 8	STRUBBELIG-RECEPTOR FAMILY 7 precursor, putative, expressed	11.5518	8.32307	9.92611	6.16383	13.4006	2.05163	5.99609	3.62367		5.12267	35.8439	0	29.5676	2.43003	1.17949	5.48537	0		down
Pavir.8KG114200|Pavir.8KG114200.1.v3.1	Pavir.8KG114200 - (1 of 8) PTHR21495//PTHR21495:SF40 - NUCLEOPORIN-RELATED // DIRIGENT PROTEIN 12-RELATED	Disease resistance-responsive (dirigent-like protein) family protein	dirigent, putative, expressed										Seita.2G405400.1	Disease resistance-responsive (dirigent-like protein) family protein	dirigent, putative, expressed	3.30731	2.61862	5.64765	3.05505	3.38438	1.98599	0.893894	2.03504		3.25425	8.14314	21.4494	62.4436	8.78268	0.580581	0	3.67067		down
Pavir.4NG301700|Pavir.4NG301700.1.v3.1	Pavir.4NG301700 - (1 of 127) PF02298 - Plastocyanin-like domain (Cu_bind_like)	Cupredoxin superfamily protein	plastocyanin-like domain containing protein, putative, expressed	Pahal.D02491.1	Cupredoxin superfamily protein	plastocyanin-like domain containing protein, putative, expressed										5.12142	5.8616	4.53666	1.28325	1.37848	2.16625	0.705941	2.71504		15.0383	2.89764	3.32173	58.1472	2.01575	4.78476	0	2.92692		down
Pavir.9KG472000|Pavir.9KG472000.2.v3.1	Pavir.9KG472000 - (1 of 2) PTHR12902//PTHR12902:SF10 - WASP-1 // SUBFAMILY NOT NAMED	SCAR homolog 2	expressed protein													3.7399	0.931661	4.38336	2.56098	1.82522	0	0	0		0	8.36141	30.4944	12.7945	5.79671	0	0	1.35435		down
Pavir.4NG092200|Pavir.4NG092200.1.v3.1	Pavir.4NG092200 - (1 of 13) PTHR24078:SF177 - PROTEIN DNJ-23-RELATED	Duplicated homeodomain-like superfamily protein	MYB family transcription factor, putative, expressed	Pahal.D01971.1	Duplicated homeodomain-like superfamily protein	MYB family transcription factor, putative, expressed										11.2435	11.486	6.6328	9.17706	11.6967	6.69014	1.3159	4.35111		1.13682	56.0205	14.0111	6.73825	6.19704	1.75453	0.584507	2.33501		down
Pavir.2NG578400|Pavir.2NG578400.1.v3.1	Pavir.2NG578400	hydroxyproline-rich glycoprotein family protein	expressed protein										Seita.2G379900.1	hydroxyproline-rich glycoprotein family protein	expressed protein	18.8699	18.5833	25.1423	7.93631	26.3699	15.5691	5.24255	21.7561		10.084	723.39	38.2353	303.829	59.79	37.435	0	47.0827		down
Pavir.9KG329500|Pavir.9KG329500.1.v3.1	Pavir.9KG329500 - (1 of 130) PF01357//PF03330 - Pollen allergen (Pollen_allerg_1) // Rare lipoprotein A (RlpA)-like double-psi beta-barrel (DPBB_1)	expansin B2	expansin precursor, putative, expressed	Pahal.I04068.1	expansin B2	expansin precursor, putative, expressed										25.7035	0	10.6811	0	0	0	0	0		126.381	147.736	29.8411	72.5399	0	31.9746	0	17.8362		down
Pavir.1KG483200|Pavir.1KG483200.1.v3.1	Pavir.1KG483200			Pahal.A03181.1									Seita.1G297600.1			2.52464	15.6081	12.7434	1.84603	0	1.60625	1.66608	8.2812		241.043	17.9929	3.64675	9.4207	13.9446	12.5366	0	16.9238		down
Pavir.9KG195700|Pavir.9KG195700.3.v3.1	Pavir.9KG195700 - (1 of 2) PTHR23418//PTHR23418:SF4 - ACIREDUCTONE DIOXYGENASE // 1,2-DIHYDROXY-3-KETO-5-METHYLTHIOPENTENE DIOXYGENASE 4	RmlC-like cupins superfamily protein	1,2-dihydroxy-3-keto-5-methylthiopentene dioxygenase protein, putative, expressed													0	0	43.2333	0	0	0	1.27178	0		0.993022	0	0	0	0	0	0	0	down
Pavir.2KG073000|Pavir.2KG073000.1.v3.1	Pavir.2KG073000 - (1 of 6) PTHR10378//PTHR10378:SF9 - LIM DOMAIN-BINDING PROTEIN // CHIP, ISOFORM B	SEUSS-like 2	transcriptional corepressor SEUSS, putative, expressed	Pahal.B00405.1	SEUSS-like 2	transcriptional corepressor SEUSS, putative, expressed	LOC_Os06g03600.1	SEUSS-like 2	GRMZM2G076630_T01	SEUSS-like 2	AT4G25515.1	transcriptional corepressor SEUSS, putative, expressed	Seita.4G015400.1	SEUSS-like 2	transcriptional corepressor SEUSS, putative, expressed	2.64643	0	0	4.08236	0	0	0	0		0	3.38182	43.4337	18.9783	3.24175	1.09687	0	5.44341		down
Pavir.9KG520000|Pavir.9KG520000.3.v3.1	Pavir.9KG520000 - (1 of 7) K14379 - tartrate-resistant acid phosphatase type 5 (ACP5)	purple acid phosphatase 3	Ser/Thr protein phosphatase family protein, putative, expressed													10.7711	11.3136	7.00872	4.45494	8.18139	9.51896	11.8267	4.18924		3.07029	7.44221	11.9173	25.3482	0.290213	0.958719	0	6.8406		down
Pavir.2KG088100|Pavir.2KG088100.2.v3.1	Pavir.2KG088100 - (1 of 3) PTHR16223//PTHR16223:SF15 - FAMILY NOT NAMED // TRANSCRIPTION FACTOR UNE12-RELATED	basic helix-loop-helix (bHLH) DNA-binding superfamily protein	BHLH transcription factor, putative, expressed													45.4706	21.4452	37.7751	9.81224	10.3624	0	0	0		57.0948	51.5413	58.0399	0	19.9668	0	0	10.1634	down
Pavir.6KG194100|Pavir.6KG194100.1.v3.1	Pavir.6KG194100 - (1 of 4) PTHR10264//PTHR10264:SF93 - BAND 7 PROTEIN-RELATED // SUBFAMILY NOT NAMED	SPFH/Band 7/PHB domain-containing membrane-associated protein family	hypersensitive-induced response protein, putative, expressed	Pahal.F02235.1	SPFH/Band 7/PHB domain-containing membrane-associated protein family	hypersensitive-induced response protein, putative, expressed	LOC_Os08g30790.3	SPFH/Band 7/PHB domain-containing membrane-associated protein family	GRMZM2G117755_T01	SPFH/Band 7/PHB domain-containing membrane-associated protein family			Seita.6G136800.1	SPFH/Band 7/PHB domain-containing membrane-associated protein family	hypersensitive-induced response protein, putative, expressed	71.9617	45.943	24.7602	67.1616	104.721	82.4792	43.9455	34.2504		74.2905	59.2222	68.227	56.4914	47.3364	0	0	0		down
Pavir.2KG259700|Pavir.2KG259700.1.v3.1	Pavir.2KG259700 - (1 of 7) K18417 - ERI1 exoribonuclease 2 [EC:3.1.-.-] (ERI2)	Polynucleotidyl transferase, ribonuclease H-like superfamily protein	exonuclease, putative, expressed	Pahal.I03671.1	Polynucleotidyl transferase, ribonuclease H-like superfamily protein	exonuclease, putative, expressed	LOC_Os01g43080.1	Polynucleotidyl transferase, ribonuclease H-like superfamily protein					Seita.2G131300.1	Polynucleotidyl transferase, ribonuclease H-like superfamily protein	exonuclease, putative, expressed	5.03787	9.65163	5.98447	6.83506	8.10281	17.0071	8.60281	10.1561		87.7095	2.97411	7.15089	5.89275	4.31065	2.96968	5.70192	5.00962		down
Pavir.1NG391100|Pavir.1NG391100.2.v3.1	Pavir.1NG391100 - (1 of 2) K01280 - tripeptidyl-peptidase II [EC:3.4.14.10] (TPP2)	tripeptidyl peptidase ii	OsSub19 - Putative Subtilisin homologue, expressed													3.86654	25.8573	1.50091	0.39245	1.39802	8.01948	3.16308	0		30.1768	4.11961	18.6371	0	0	2.49862	0	6.14023		down
Pavir.3KG098100|Pavir.3KG098100.1.v3.1	Pavir.3KG098100 - (1 of 50) PF00280 - Potato inhibitor I family (potato_inhibit)		expressed protein													127.627	76.7083	136.379	105.978	16.4532	191.456	60.1416	85.2877		102.735	11.3265	5.78112	74.4316	0.271224	19.5755	5.90036	5.4202		down
Pavir.7KG411300|Pavir.7KG411300.1.v3.1	Pavir.7KG411300 - (1 of 2) PTHR31827//PTHR31827:SF1 - FAMILY NOT NAMED // EMB|CAB89363.1	loricrin-related	expressed protein	Pahal.A02251.1	loricrin-related	expressed protein	LOC_Os02g36595.1	loricrin-related	GRMZM2G056505_T02	loricrin-related	AT5G64550.1	expressed protein	Seita.1G206700.1	loricrin-related	CPuORF19 - conserved peptide uORF-containing transcript, expressed	2.01392	3.45098	8.87823	1.78615	2.63697	7.40749	5.26475	0.887484		19.1333	12.2445	78.2174	3.33909	1.1497	5.03594	0.921251	10.914		down
Pavir.1NG148200|Pavir.1NG148200.1.v3.1	Pavir.1NG148200 - (1 of 1) 3.5.1.110//3.5.1.59 - Peroxyureidoacrylate/ureidoacrylate amidohydrolase // N-carbamoylsarcosine amidase / N-carbamoylsarcosine amidohydrolase	Isochorismatase family protein	isochorismatase family protein, putative, expressed													5.75073	11.7758	19.7135	12.9715	1.61954	1.7889	4.65265	0		0	4.74701	0	5.12666	0	0	0	1.89969	down
Pavir.1NG495600|Pavir.1NG495600.1.v3.1	Pavir.1NG495600 - (1 of 2) PTHR10641//PTHR10641:SF480 - MYB-LIKE DNA-BINDING PROTEIN MYB // SUBFAMILY NOT NAMED	myb domain protein 93	MYB family transcription factor, putative, expressed	Pahal.A03821.1	myb domain protein 93	MYB family transcription factor, putative, expressed			GRMZM2G159547_T01	myb domain protein 93			Seita.1G324800.1	myb domain protein 93	MYB family transcription factor, putative, expressed	15.9698	10.8963	15.5609	5.39633	19.4256	13.8502	2.51222	9.24893		2.76556	284.532	24.0857	258.281	71.2181	10.3746	0	26.9686		down
Pavir.9KG247900|Pavir.9KG247900.1.v3.1	Pavir.9KG247900 - (1 of 1) K10848 - DNA excision repair protein ERCC-4 (ERCC4, XPF)	Restriction endonuclease, type II-like superfamily protein	endonuclease, putative, expressed	Pahal.I00008.1	Restriction endonuclease, type II-like superfamily protein	endonuclease, putative, expressed	LOC_Os03g01100.1	Restriction endonuclease, type II-like superfamily protein	GRMZM2G061023_T04	Restriction endonuclease, type II-like superfamily protein	AT5G41150.1	endonuclease, putative, expressed	Seita.9G579900.1	Restriction endonuclease, type II-like superfamily protein	endonuclease, putative, expressed	11.3823	48.5579	26.2484	44.5804	0	54.2704	55.6073	0		57.9047	48.9026	48.7164	47.8229	40.7353	0	0	0		down
Pavir.7NG370800|Pavir.7NG370800.1.v3.1	Pavir.7NG370800 - (1 of 2) PTHR31827//PTHR31827:SF1 - FAMILY NOT NAMED // EMB|CAB89363.1	loricrin-related	expressed protein	Pahal.A02251.1	loricrin-related	expressed protein	LOC_Os02g36595.1	loricrin-related	GRMZM2G056505_T02	loricrin-related	AT5G64550.1	expressed protein	Seita.1G206700.1	loricrin-related	CPuORF19 - conserved peptide uORF-containing transcript, expressed	6.50681	7.47312	0.475258	4.3878	2.07689	2.45344	6.6769	2.36401		10.6316	36.6263	0.817984	2.03784	1.51987	3.31621	3.07409	0.483473		down
Pavir.9KG016900|Pavir.9KG016900.1.v3.1	Pavir.9KG016900 - (1 of 127) PF02298 - Plastocyanin-like domain (Cu_bind_like)	plantacyanin	plastocyanin-like domain containing protein, putative, expressed	Pahal.I01111.1	plantacyanin	plastocyanin-like domain containing protein, putative, expressed			GRMZM2G043300_T01	plantacyanin						1.41935	1.58542	6.85663	1.00597	2.37754	4.99164	0.646356	1.96296		0.358423	50.902	1.88411	21.4301	6.30107	2.57228	0	5.85066		down
Pavir.9NG284000|Pavir.9NG284000.1.v3.1	Pavir.9NG284000 - (1 of 26) PF07911 - Protein of unknown function (DUF1677) (DUF1677)	Protein of unknown function (DUF1677)	expressed protein	Pahal.F00898.1	Protein of unknown function (DUF1677)	expressed protein			GRMZM2G343854_T01	Protein of unknown function (DUF1677)	AT3G22540.1	expressed protein	Seita.9G265300.1	Protein of unknown function (DUF1677)	expressed protein	5.26055	1.27295	2.5732	1.26923	1.86104	1.11662	0.744417	1.48759		13.1811	27.6111	12.4871	9.29156	4.47519	4.21216	0	2.60298		down
Pavir.2NG043700|Pavir.2NG043700.2.v3.1	Pavir.2NG043700 - (1 of 8) K11835 - ubiquitin carboxyl-terminal hydrolase 4/11/15 [EC:3.4.19.12] (USP4_11_15, UBP12)	ubiquitin-specific protease 9	ubiquitin carboxyl-terminal hydrolase domain containing protein, expressed													18.9458	15.6349	2.54354	15.2272	16.1935	5.45968	6.23393	14.1886		10.6763	25.8133	38.5497	8.75511	2.28128	2.56137	4.43619	5.66118		down
Pavir.9KG248000|Pavir.9KG248000.1.v3.1	Pavir.9KG248000 - (1 of 8) KOG0884 - Similar to cyclophilin-type peptidyl-prolyl cis-trans isomerase	peptidyl-prolyl cis-trans isomerases	peptidyl-prolyl cis-trans isomerase, cyclophilin type, putative, expressed				LOC_Os03g01090.1	peptidyl-prolyl cis-trans isomerases	GRMZM2G079066_T02	peptidyl-prolyl cis-trans isomerases			Seita.9G580000.1	peptidyl-prolyl cis-trans isomerases	peptidyl-prolyl cis-trans isomerase, cyclophilin type, putative, expressed	0	61.7467	57.3477	54.7783	0	0	83.9634	0		80.8781	73.7852	81.9081	80.8213	66.885	0	0	0		down
Pavir.7NG373100|Pavir.7NG373100.3.v3.1	Pavir.7NG373100 - (1 of 3) PTHR33077//PTHR33077:SF5 - FAMILY NOT NAMED // PROTEIN TIFY 3A-RELATED	jasmonate-zim-domain protein 3	zinc-finger protein, putative, expressed													25.7993	23.1485	25.9129	19.6332	0	0	0	15.6205		0	50.1552	49.3994	87.2193	38.9159	0	0	0	down
Pavir.2KG309200|Pavir.2KG309200.1.v3.1	Pavir.2KG309200		expressed protein	Pahal.B02759.1		expressed protein			GRMZM2G049990_T01							39.372	29.2913	47.4085	22.0718	36.1611	19.8827	28.8384	21.2141		96.307	25.5112	66.0553	55.9988	27.696	2.21826	9.50485	10.2374		down
Pavir.8NG085200|Pavir.8NG085200.1.v3.1	Pavir.8NG085200		jasmonate-induced protein, putative, expressed				LOC_Os04g24319.1		AC206425.3_FGT002							26.5233	12.9861	31.3823	4.33407	314.865	13.892	14.5507	7.71468		2.10364	30.1213	26.4909	50.5222	8.20948	2.2172	0	12.124	up
Pavir.4KG336900|Pavir.4KG336900.2.v3.1	Pavir.4KG336900 - (1 of 1) KOG0982//KOG1003 - Centrosomal protein Nuf // Actin filament-coating protein tropomyosin	Phox (PX) domain-containing protein	phox domain-containing protein, putative, expressed													6.81815	11.4754	1.11086	3.06036	1.74717	2.79099	2.02795	0.923983		16.8011	17.4243	3.84154	16.0217	3.80279	1.12872	4.19795	1.29933		down
Pavir.9KG642000|Pavir.9KG642000.2.v3.1	Pavir.9KG642000 - (1 of 2) K13366 - polyamine oxidase (MPAO, PAO1)	polyamine oxidase 1	amine oxidase, flavin-containing, domain containing protein, expressed													297.599	358.629	237.142	176.826	283.255	220.941	176.302	228.482		106.169	102.498	14.897	103.268	4.23925	14.6801	5.89878	43.2639		down
Pavir.1KG493400|Pavir.1KG493400.1.v3.1	Pavir.1KG493400 - (1 of 41) PF00581 - Rhodanese-like domain (Rhodanese)	calcium sensing receptor	arsenate reductase, putative, expressed	Pahal.A03380.1	calcium sensing receptor	arsenate reductase, putative, expressed	LOC_Os02g49680.1	calcium sensing receptor	GRMZM2G122715_T02	calcium sensing receptor	AT5G23060.1	arsenate reductase, putative, expressed	Seita.1G305900.1	calcium sensing receptor	arsenate reductase, putative, expressed	32.8334	58.075	45.1652	31.5843	27.3644	0	3.52937	29.1188		0	24.4736	33.41	17.679	0	0	14.2649	0	down
Pavir.5KG048800|Pavir.5KG048800.1.v3.1	Pavir.5KG048800 - (1 of 2) PTHR24031//PTHR24031:SF219 - RNA HELICASE // ATP-DEPENDENT RNA HELICASE DDX5-RELATED	DEA(D/H)-box RNA helicase family protein	DEAD-box ATP-dependent RNA helicase, putative, expressed	Pahal.E00505.1	P-loop containing nucleoside triphosphate hydrolases superfamily protein	DEAD-box ATP-dependent RNA helicase 30, putative, expressed			GRMZM2G143246_T01	DEA(D/H)-box RNA helicase family protein	AT5G63120.2	DEAD-box ATP-dependent RNA helicase 30, putative, expressed	Seita.5G139400.1	DEA(D/H)-box RNA helicase family protein	DEAD-box ATP-dependent RNA helicase, putative, expressed	18.3907	74.4646	10.2285	49.0955	2.14373	51.0699	45.2791	45.8849		45.732	30.7546	45.2762	37.6216	35.3924	0	0	0		down
Pavir.8KG308100|Pavir.8KG308100.1.v3.1	Pavir.8KG308100 - (1 of 1) KOG0016 - Enoyl-CoA hydratase/isomerase	beta-hydroxyisobutyryl-CoA hydrolase 1	enoyl-CoA hydratase/isomerase family protein, putative, expressed	Pahal.H00584.1	beta-hydroxyisobutyryl-CoA hydrolase 1	enoyl-CoA hydratase/isomerase family protein, putative, expressed	LOC_Os12g16350.1	beta-hydroxyisobutyryl-CoA hydrolase 1	AC234154.1_FGT007	beta-hydroxyisobutyryl-CoA hydrolase 1			Seita.8G174100.1	beta-hydroxyisobutyryl-CoA hydrolase 1	enoyl-CoA hydratase/isomerase family protein, putative, expressed	72.3716	17.6886	3.50047	1.62736	7.15019	4.87918	3.67176	3.86263		0	21.7956	1.18419	15.8285	0	0	0	9.26223	down
Pavir.3KG248800|Pavir.3KG248800.2.v3.1	Pavir.3KG248800		expressed protein													5.23111	7.77141	8.13238	0	1.56672	0	0	0.127456		12.663	12.214	15.904	5.68162	1.96092	0	2.58057	5.18539		down
Pavir.9KG401500|Pavir.9KG401500.1.v3.1	Pavir.9KG401500 - (1 of 4) PF00656//PF06943 - Caspase domain (Peptidase_C14) // LSD1 zinc finger (zf-LSD1)	metacaspase 1	LOL3, putative, expressed	Pahal.B00698.1	metacaspase 1	LOL3, putative, expressed			GRMZM2G120069_T01	metacaspase 1			Seita.9G379400.1	metacaspase 1	LOL3, putative, expressed	4.85869	10.718	7.09541	5.87578	7.00645	7.59809	6.12965	6.03357		12.0217	11.5899	22.1735	9.11996	1.03176	1.7436	3.30461	4.49543		down
Pavir.6KG065100|Pavir.6KG065100.1.v3.1	Pavir.6KG065100		expressed protein	Pahal.F01086.1		expressed protein	LOC_Os08g06540.1		GRMZM2G472453_T01							7.28061	5.65306	4.84694	3.63265	5.53231	5.95408	5.23299	3.90986		6.94218	29.0748	0	18.5527	1.92347	1.37415	6.16837	1.76871		down
Pavir.3KG495300|Pavir.3KG495300.1.v3.1	Pavir.3KG495300 - (1 of 238) PF02458 - Transferase family (Transferase)	HXXXD-type acyl-transferase family protein	transferase family protein, putative, expressed	Pahal.F02539.1	HXXXD-type acyl-transferase family protein	transferase family protein, putative, expressed	LOC_Os05g19910.1	HXXXD-type acyl-transferase family protein	GRMZM2G130728_T01	HXXXD-type acyl-transferase family protein			Seita.3G292000.1	HXXXD-type acyl-transferase family protein	transferase family protein, putative, expressed	2.56892	0	1.8355	1.73537	5.29304	3.81535	0.869961	2.04681		0	67.9756	4.26073	46.8966	6.97659	4.63134	0	14.9717		down
Pavir.5KG416800|Pavir.5KG416800.1.v3.1	Pavir.5KG416800 - (1 of 2) K12827 - splicing factor 3A subunit 3 (SF3A3, SAP61, PRP9)	splicing factor-related	ZOS3-17 - C2H2 zinc finger protein, expressed	Pahal.E02107.1	splicing factor-related	ZOS3-17 - C2H2 zinc finger protein, expressed	LOC_Os03g50850.1	splicing factor-related	GRMZM2G178227_T01	splicing factor-related	AT5G06160.1	ZOS3-17 - C2H2 zinc finger protein, expressed	Seita.5G272600.1	splicing factor-related	ZOS3-17 - C2H2 zinc finger protein, expressed	102.265	106.984	0	86.5128	95.5077	68.574	103.61	69.1716		41.9189	66.7445	70.134	62.7361	55.5019	0	0	0		down
Pavir.5KG381100|Pavir.5KG381100.3.v3.1	Pavir.5KG381100 - (1 of 21) 1.3.3.9 - Secologanin synthase	cytochrome P450, family 72, subfamily A, polypeptide 14	cytochrome P450 72A1, putative, expressed													83.3569	75.1512	2.12106	50.6921	62.4955	8.65053	5.10387	3.13151		1.89376	48.1882	6.50546	30.5362	10.4307	0.345036	8.13869	1.32747		down
Pavir.6NG145100|Pavir.6NG145100.1.v3.1	Pavir.6NG145100 - (1 of 42) PF03181 - BURP domain (BURP)	BURP domain-containing protein	BURP domain containing protein, expressed				LOC_Os06g13240.1	BURP domain-containing protein								66.3683	54.8592	47.6309	58.5813	19.5157	35.9593	25.6188	25.9394		109.344	4.34443	0	66.9454	0	3.43156	34.9017	1.55545	down
Pavir.3NG290300|Pavir.3NG290300.1.v3.1	Pavir.3NG290300 - (1 of 10) PF05605 - Drought induced 19 protein (Di19), zinc-binding (zf-Di19)	Drought-responsive family protein	drought induced 19 protein, putative, expressed													54.1744	50.4834	0	0	46.6152	38.8565	43.2701	36.5254		46.135	37.1157	31.9436	32.3671	0	0	0	37.785		down
Pavir.5KG191700|Pavir.5KG191700.2.v3.1	Pavir.5KG191700		expressed protein													2.89585	2.19355	1.71993	1.30876	1.6	1.41751	0.270968	2.00092		0	7.56866	28.4018	64.9389	14.7594	2.98894	0.99447	3.95115		down
Pavir.1KG188000|Pavir.1KG188000.1.v3.1	Pavir.1KG188000 - (1 of 2) PTHR24089//PTHR24089:SF245 - FAMILY NOT NAMED // MITOCHONDRIAL SUBSTRATE CARRIER FAMILY PROTEIN	Mitochondrial substrate carrier family protein	mitochondrial carrier protein, putative, expressed	Pahal.A00889.1	Mitochondrial substrate carrier family protein	mitochondrial carrier protein, putative, expressed	LOC_Os02g13300.1	Mitochondrial substrate carrier family protein	GRMZM2G161299_T01	Mitochondrial substrate carrier family protein	AT4G26180.1	mitochondrial carrier protein, putative, expressed	Seita.1G030900.1	Mitochondrial substrate carrier family protein	mitochondrial carrier protein, putative, expressed	4.9801	15.0722	0	6.87288	5.69429	18.9591	6.63997	7.35277		17.8551	17.6211	15.7394	3.21736	1.77367	4.42167	4.58772	0		down
Pavir.3KG042600|Pavir.3KG042600.1.v3.1	Pavir.3KG042600 - (1 of 4) PTHR13902:SF49 - SERINE/THREONINE-PROTEIN KINASE WNK4-RELATED	with no lysine (K) kinase 5	expressed protein	Pahal.C00144.1	with no lysine (K) kinase 5	CPuORF36 - conserved peptide uORF-containing transcript, expressed	LOC_Os11g02305.1	with no lysine (K) kinase 5	GRMZM2G032619_T01	with no lysine (K) kinase 5			Seita.8G014000.1	with no lysine (K) kinase 5	STE_PAK_Ste20_Slob_Wnk.3 - STE kinases include homologs to sterile 7, sterile 11 and sterile 20 from yeast, expressed	28.7471	8.72221	30.5452	22.7739	0	15.2818	35.2269	28.1091		40.5728	36.1473	32.0283	25.4416	4.21074	13.0399	10.4501	0		down
Pavir.1KG027300|Pavir.1KG027300.1.v3.1	Pavir.1KG027300 - (1 of 4) 1.1.1.224 - Mannose-6-phosphate 6-reductase / NADPH-mannose-6-P reductase	NAD(P)-linked oxidoreductase superfamily protein	oxidoreductase, aldo/keto reductase family protein, putative, expressed	Pahal.A00122.1	NAD(P)-linked oxidoreductase superfamily protein	oxidoreductase, aldo/keto reductase family protein, putative, expressed			GRMZM2G174481_T01	NAD(P)-linked oxidoreductase superfamily protein			Seita.1G106500.1	NAD(P)-linked oxidoreductase superfamily protein	oxidoreductase, aldo/keto reductase family protein, putative, expressed	3.21446	0	2.42858	1.46083	2.19808	2.63377	0	4.70963		0	186.22	40.215	108.39	38.0828	12.8397	0	28.9354		down
Pavir.3KG216500|Pavir.3KG216500.1.v3.1	Pavir.3KG216500 - (1 of 3) PTHR12547//PTHR12547:SF60 - CCCH ZINC FINGER/TIS11-RELATED // ZINC FINGER CCCH DOMAIN-CONTAINING PROTEIN 14-RELATED	Zinc finger C-x8-C-x5-C-x3-H type family protein	zinc finger C-x8-C-x5-C-x3-H type family protein, expressed	Pahal.C01848.1	Zinc finger C-x8-C-x5-C-x3-H type family protein	zinc finger C-x8-C-x5-C-x3-H type family protein, expressed			GRMZM2G149347_T02	Zinc finger C-x8-C-x5-C-x3-H type family protein						7.44873	2.46892	3.07593	4.54235	1.0092	5.87079	4.41144	5.2714		1.22555	84.7238	0	23.6209	9.35353	5.13968	0	12.5727		down
Pavir.6KG172400|Pavir.6KG172400.1.v3.1	Pavir.6KG172400 - (1 of 3) 3.1.3.21 - Glycerol-1-phosphatase	glycerol-3-phosphatase 1	haloacid dehalogenase-like hydrolase domain-containing protein 1A, putative, expressed	Pahal.J00855.1	glycerol-3-phosphatase 1	haloacid dehalogenase-like hydrolase domain-containing protein 1A, putative, expressed			GRMZM2G062585_T01	Haloacid dehalogenase-like hydrolase (HAD) superfamily protein			Seita.6G094400.1	glycerol-3-phosphatase 1	haloacid dehalogenase-like hydrolase domain-containing protein 1A, putative, expressed	1.7287	1.51381	1.30445	1.68242	1.34374	1.79389	1.19287	1.71986		1.67281	20.8942	44.7304	8.66833	9.1165	2.09713	0	6.30821		down
Pavir.3NG073400|Pavir.3NG073400.1.v3.1	Pavir.3NG073400 - (1 of 15) K01728 - pectate lyase (pel)	Pectin lyase-like superfamily protein	pectate lyase family protein, expressed	Pahal.C00611.1	Pectin lyase-like superfamily protein	pectate lyase family protein, expressed	LOC_Os01g36620.1	Pectin lyase-like superfamily protein	GRMZM2G005562_T03	Pectin lyase-like superfamily protein	AT3G55140.1	pectate lyase family protein, expressed	Seita.7G283300.1	Pectin lyase-like superfamily protein	pectate lyase family protein, expressed	14.1914	17.3549	9.48894	12.2438	0	12.6261	14.7822	12.2619		17.5861	16.403	17.7127	16.705	17.3865	0	0	0		down
Pavir.9NG032900|Pavir.9NG032900.1.v3.1	Pavir.9NG032900 - (1 of 2) PTHR23500//PTHR23500:SF159 - FAMILY NOT NAMED // D-XYLOSE-PROTON SYMPORTER-LIKE 3, CHLOROPLASTIC	Major facilitator superfamily protein	transporter, major facilitator superfamily domain containing protein, expressed	Pahal.I03746.1	Major facilitator superfamily protein	transporter family protein, putative, expressed	LOC_Os03g60820.1	Major facilitator superfamily protein	GRMZM2G067789_T01	Major facilitator superfamily protein	AT5G17010.1	transporter family protein, putative, expressed	Seita.9G030800.1	Major facilitator superfamily protein	transporter, major facilitator superfamily domain containing protein, expressed	22.2289	1.56124	0	2.43516	0	57.9301	78.1168	79.372		53.4391	53.2551	2.10408	0	5.00855	0	0	25.2152	up
Pavir.7KG339800|Pavir.7KG339800.2.v3.1	Pavir.7KG339800	Trypsin family protein	peptidase, trypsin-like serine and cysteine proteases, putative, expressed													12.0349	11.5988	19.987	11.5345	33.7053	39.1586	15.6147	32.123		2.57976	0	0	18.3497	0	0	4.61283	0	up
Pavir.5KG599200|Pavir.5KG599200.1.v3.1	Pavir.5KG599200		expressed protein	Pahal.E01137.1		expressed protein	LOC_Os01g60830.1		GRMZM2G027478_T02		AT3G56290.1	expressed protein	Seita.5G363500.1		expressed protein	615.717	340.215	457.335	208.163	539.074	136.47	410.024	87.5642		203.222	24.6439	0	19.2895	3.18652	20.8789	16.5993	20.347		down
Pavir.7KG185400|Pavir.7KG185400.1.v3.1	Pavir.7KG185400 - (1 of 2) PTHR10949:SF0 - LIPOYL SYNTHASE, MITOCHONDRIAL	lipoic acid synthase 1	radical SAM enzyme, putative, expressed	Pahal.G00450.1	lipoic acid synthase 1	radical SAM enzyme, putative, expressed	LOC_Os04g38330.1	lipoic acid synthase 1	GRMZM2G071714_T01	lipoic acid synthase 1	AT2G20860.1	radical SAM enzyme, putative, expressed	Seita.7G121200.1	lipoic acid synthase 1	radical SAM enzyme, putative, expressed	34.5174	0	3.33116	0	17.0935	0	0	0		32.221	42.1885	43.0301	42.2656	42.6663	0	0	0		down
Pavir.8KG141500|Pavir.8KG141500.2.v3.1	Pavir.8KG141500 - (1 of 2) K17866 - diphthamide biosynthesis protein 2 (DPH2)	diphthamide synthesis DPH2 family protein	diphthamide biosynthesis protein, putative, expressed													0	0	2.51449	5.11319	29.59	2.62532	17.7899	2.58516		19.5074	10.662	0	3.80418	0	4.05024	3.11521	0	up
Pavir.1NG003200|Pavir.1NG003200.1.v3.1	Pavir.1NG003200 - (1 of 4) 1.1.1.27 - L-lactate dehydrogenase / L-lactic dehydrogenase	Lactate/malate dehydrogenase family protein	lactate/malate dehydrogenase, putative, expressed	Pahal.D02115.1	Lactate/malate dehydrogenase family protein	lactate/malate dehydrogenase, putative, expressed	LOC_Os02g01510.1	Lactate/malate dehydrogenase family protein	GRMZM2G128929_T01	Lactate/malate dehydrogenase family protein			Seita.1G004300.1	Lactate/malate dehydrogenase family protein	lactate/malate dehydrogenase, putative, expressed	13.1725	32.6178	8.57283	23.5519	17.4775	21.9988	19.1747	24.8988		23.1173	25.8425	0.946933	17.9091	2.92873	8.04658	4.03672	0.68995		down
Pavir.9KG514000|Pavir.9KG514000.1.v3.1	Pavir.9KG514000 - (1 of 2) PTHR23086//PTHR23086:SF40 - PHOSPHATIDYLINOSITOL-4-PHOSPHATE 5-KINASE // SUBFAMILY NOT NAMED	phosphatidylinositol-4-phosphate 5-kinase 2	phosphatidylinositol-4-phosphate 5-kinase, putative, expressed	Pahal.H02476.1	phosphatidylinositol-4-phosphate 5-kinase 2	phosphatidylinositol-4-phosphate 5-kinase, putative, expressed	LOC_Os03g49800.1	phosphatidylinositol-4-phosphate 5-kinase 1	GRMZM2G073591_T01	phosphatidylinositol-4-phosphate 5-kinase 2			Seita.9G454700.1	phosphatidylinositol-4-phosphate 5-kinase 2	phosphatidylinositol-4-phosphate 5-kinase, putative, expressed	2.61011	1.96529	0	2.06678	3.34864	1.47472	0	2.3165		0	20.5147	10.5532	12.6245	5.56576	2.00382	0	3.77216		down
Pavir.3KG384700|Pavir.3KG384700.1.v3.1	Pavir.3KG384700 - (1 of 477) PF00646 - F-box domain (F-box)	F-box and associated interaction domains-containing protein	OsFBX53 - F-box domain containing protein, expressed													2.78851	3.35214	6.72917	18.0556	25.0347	16.2933	24.2056	7.90903		20.6486	15.9013	14.5111	15.0069	6.26736	3.5132	3.02526	3.63036		down
Pavir.5KG118800|Pavir.5KG118800.1.v3.1	Pavir.5KG118800		BBTI11 - Bowman-Birk type bran trypsin inhibitor precursor, putative, expressed													30.4636	47.7176	74.0268	56.2307	29.6284	29.1837	7.79226	21.9858		1.33215	8.60993	0	8.39007	0.45922	0	0	5.00709	down
Pavir.4KG058000|Pavir.4KG058000.2.v3.1	Pavir.4KG058000		oxidoreductase/ transition metal ion binding protein, putative, expressed													77.1441	97.0497	122.109	45.6612	157.803	68.4622	183.969	19.3679		32.0559	54.3886	28.0187	45.7946	3.28673	6.65073	12.3918	20.4903		down
Pavir.7KG139300|Pavir.7KG139300.1.v3.1	Pavir.7KG139300 - (1 of 9) K00422 - polyphenol oxidase (E1.10.3.1)		polyphenol oxidase, putative, expressed	Pahal.J00960.1		polyphenol oxidase, putative, expressed										81.5542	70.8768	62.5614	79.6353	60.717	25.4426	0	42.4965		0	9.02189	239.127	79.3425	83.9796	0	0	0	down
Pavir.4NG130600|Pavir.4NG130600.1.v3.1	Pavir.4NG130600 - (1 of 1) PTHR22835//PTHR22835:SF242 - ZINC FINGER FYVE DOMAIN CONTAINING PROTEIN // SUBFAMILY NOT NAMED	SGNH hydrolase-type esterase superfamily protein	GDSL-like lipase/acylhydrolase, putative, expressed	Pahal.D01665.1	SGNH hydrolase-type esterase superfamily protein	GDSL-like lipase/acylhydrolase, putative, expressed	LOC_Os06g24404.1	SGNH hydrolase-type esterase superfamily protein	GRMZM2G060866_T01	SGNH hydrolase-type esterase superfamily protein			Seita.4G155400.1	SGNH hydrolase-type esterase superfamily protein	GDSL-like lipase/acylhydrolase, putative, expressed	14.0479	9.46659	14.0164	9.0008	24.1002	13.2197	1.90027	5.69022		0	173.361	24.4223	161.788	43.7247	20.0005	0	35.2686		down
Pavir.5NG369700|Pavir.5NG369700.1.v3.1	Pavir.5NG369700 - (1 of 2) PTHR12526:SF2 - SUCROSE-PHOSPHATASE 1-RELATED	Sucrose-6F-phosphate phosphohydrolase family protein	sucrose-phosphatase, putative, expressed	Pahal.C01332.1	Sucrose-6F-phosphate phosphohydrolase family protein	sucrose-phosphatase, putative, expressed	LOC_Os05g05270.1	Sucrose-6F-phosphate phosphohydrolase family protein	GRMZM2G055489_T02	Sucrose-6F-phosphate phosphohydrolase family protein	AT2G35840.1	sucrose-phosphatase, putative, expressed	Seita.5G174500.1	Sucrose-6F-phosphate phosphohydrolase family protein	sucrose-phosphatase, putative, expressed	26.5761	0	36.3619	2.26719	7.95476	8.22312	17.3778	12.9521		5.3422	7.97009	39.8941	24.8239	3.05231	3.86436	8.77048	3.70637		down
Pavir.3KG482400|Pavir.3KG482400.2.v3.1	Pavir.3KG482400 - (1 of 18) PF04788 - Protein of unknown function (DUF620) (DUF620)	Protein of unknown function (DUF620)	expressed protein													12.8193	14.3713	8.85788	10.678	2.2951	2.8495	5.52996	4.40116		6.40847	15.1188	71.6533	116.838	35.654	9.23612	6.75523	4.9479	down
Pavir.4KG376200|Pavir.4KG376200.1.v3.1	Pavir.4KG376200 - (1 of 76) PF14009 - Domain of unknown function (DUF4228) (DUF4228)		expressed protein	Pahal.D00026.1			LOC_Os06g48680.1		GRMZM2G099413_T01				Seita.4G242500.1		expressed protein	8.85584	9.98708	10.4456	3.41227	50.5911	14.2164	13.3541	8.98385		7.93299	48.2198	7.09795	13.4575	5.72443	5.13778	3.62002	7.47363		down
Pavir.2KG121000|Pavir.2KG121000.1.v3.1	Pavir.2KG121000 - (1 of 3) K02152 - V-type H+-transporting ATPase subunit G (ATPeV1G, ATP6G)	vacuolar ATP synthase subunit G2	vacuolar ATPase G subunit, putative, expressed	Pahal.B01128.1	vacuolar ATP synthase subunit G2	vacuolar ATPase G subunit, putative, expressed							Seita.2G079300.1	vacuolar ATP synthase subunit G2	vacuolar ATPase G subunit, putative, expressed	21.0713	32.401	7.0718	22.4076	17.5526	19.9019	12.1583	15.4111		12.425	20.861	59.3997	274.356	37.2923	30.003	13.2741	15.8067		down
Pavir.4KG319200|Pavir.4KG319200.1.v3.1	Pavir.4KG319200 - (1 of 4) PTHR10783//PTHR10783:SF44 - XENOTROPIC AND POLYTROPIC RETROVIRUS RECEPTOR 1-RELATED // SPX DOMAIN-CONTAINING PROTEIN 1-RELATED	SPX domain gene 1	SPX domain containing protein, putative, expressed								AT5G20150.1	SPX domain containing protein, putative, expressed				41.7811	41.893	33.3529	24.5628	32.2888	22.5069	28.1369	25.817		24.904	9.97635	22.5281	16.0835	8.77055	3.47775	7.76025	0		down
Pavir.1NG061600|Pavir.1NG061600.4.v3.1	Pavir.1NG061600 - (1 of 3) K01011 - thiosulfate/3-mercaptopyruvate sulfurtransferase (TST, MPST, sseA)	mercaptopyruvate sulfurtransferase 1	rhodanese-like domain containing protein, putative, expressed													144.525	158.544	92.4744	97.6365	0	0	0	0		83.0295	31.4144	28.3965	25.941	0	0	49.172	0	down
Pavir.4KG058000|Pavir.4KG058000.6.v3.1	Pavir.4KG058000		oxidoreductase/ transition metal ion binding protein, putative, expressed													13.7775	31.095	38.494	6.41722	1.51271	3.28903	2.98699	0.306961		23.7525	0	0.066745	0.254236	2.78854	0.426886	0.937314	2.88922	down
Pavir.2NG306500|Pavir.2NG306500.1.v3.1	Pavir.2NG306500		expressed protein	Pahal.B02503.1		expressed protein	LOC_Os09g19910.1		GRMZM2G082019_T01				Seita.2G186400.1		expressed protein	7.88947	2.23622	3.76764	5.31633	10.2794	7.93297	0	12.3804		17.6988	20.9328	31.608	26.2577	15.9435	0	3.70463	11.6195		down
Pavir.5NG417500|Pavir.5NG417500.3.v3.1	Pavir.5NG417500 - (1 of 93) PF04535 - Domain of unknown function (DUF588) (DUF588)	Uncharacterised protein family (UPF0497)	retrotransposon protein, putative, unclassified, expressed													0	0	0	18.9436	0	23.1411	19.5852	0		30.689	33.2943	32.02	25.268	0	22.3767	0	10.813		down
Pavir.1NG380700|Pavir.1NG380700.5.v3.1	Pavir.1NG380700 - (1 of 2) K04715 - ceramide kinase (E2.7.1.138, CERK)	Diacylglycerol kinase family protein	ceramide kinase-related, putative, expressed													6.22361	3.36317	6.4758	6.05442	9.91833	2.89346	3.72079	14.5889		9.46204	8.21546	13.701	13.6689	6.26145	1.58793	3.30389	1.99867		down
Pavir.7NG009100|Pavir.7NG009100.1.v3.1	Pavir.7NG009100 - (1 of 2) PTHR22597//PTHR22597:SF0 - POLYCOMB GROUP PROTEIN // POLYCOMB PROTEIN SUZ12	VEFS-Box of polycomb protein	ZOS9-03 - C2H2 zinc finger protein, expressed	Pahal.B01832.1	VEFS-Box of polycomb protein	ZOS9-03 - C2H2 zinc finger protein, expressed	LOC_Os09g13630.1	VEFS-Box of polycomb protein	GRMZM2G058158_T01	VEFS-Box of polycomb protein			Seita.7G018800.1	VEFS-Box of polycomb protein	ZOS9-03 - C2H2 zinc finger protein, expressed	13.6582	17.0851	13.754	14.8255	10.2274	4.22833	2.59111	4.04108		17.2999	21.5073	19.4097	18.1944	10.4694	4.15716	2.14116	7.54531	down	down
Pavir.6NG309600|Pavir.6NG309600.1.v3.1	Pavir.6NG309600 - (1 of 15) PF02151 - UvrB/uvrC motif (UVR)		uvrB/uvrC motif family protein, expressed	Pahal.F00763.1		uvrB/uvrC motif family protein, expressed	LOC_Os08g40450.1		GRMZM2G087222_T02		AT5G25070.1	uvrB/uvrC motif family protein, expressed	Seita.6G209700.1		uvrB/uvrC motif family protein, expressed	0	28.2662	21.0931	23.4287	0	0	0	0		0	33.7067	53.0694	36.4631	0	16.1962	0	20.6597	down
Pavir.6KG269200|Pavir.6KG269200.1.v3.1	Pavir.6KG269200 - (1 of 2) PF10785 - NADH-ubiquinone oxidoreductase complex I, 21 kDa subunit (NADH-u_ox-rdase)		expressed protein				LOC_Os08g33460.1		GRMZM2G117811_T01		AT4G16450.1	expressed protein	Seita.6G156700.1		expressed protein	64.7798	70.6363	68.4595	56.572	77.839	101.65	45.6453	50.8595		59.9052	167.863	177.694	135.117	4.51867	46.882	41.2686	69.4879		down
Pavir.9NG773200|Pavir.9NG773200.1.v3.1	Pavir.9NG773200 - (1 of 2) K11135 - Pin2-interacting protein X1 (PINX1)	D111/G-patch domain-containing protein	G-patch domain containing protein, expressed	Pahal.E00139.1	D111/G-patch domain-containing protein	G-patch domain containing protein, expressed			GRMZM2G089976_T01	D111/G-patch domain-containing protein	AT1G63980.1	G-patch domain containing protein, expressed	Seita.9G559100.1	D111/G-patch domain-containing protein	G-patch domain containing protein, expressed	84.2135	70.9317	60.358	78.4904	22.3889	32.5541	27.7263	26.9865		72.97	25.6714	77.5412	42.6664	18.6947	9.55038	35.0658	6.85224	down
Pavir.6NG304700|Pavir.6NG304700.2.v3.1	Pavir.6NG304700 - (1 of 2) PTHR13165//PTHR13165:SF2 - ARSENITE-RESISTANCE PROTEIN 2 // SUBFAMILY NOT NAMED	C2H2 zinc-finger protein SERRATE (SE)	ZOS8-11 - C2H2 zinc finger protein, expressed													0	0	0	0	10.7571	7.08483	8.35681	15.8851		0	5.0337	7.81568	14.0427	0	0	0	9.91271	up
Pavir.9KG487200|Pavir.9KG487200.5.v3.1	Pavir.9KG487200 - (1 of 5) PTHR11913//PTHR11913:SF30 - COFILIN-RELATED // ACTIN-DEPOLYMERIZING FACTOR 10-RELATED	actin depolymerizing factor 4	actin-depolymerizing factor, putative, expressed													19.9277	16.6366	11.7929	10.0249	16.427	9.33543	10.6893	6.63974		19.0463	28.3723	24.5576	26.2655	11.5392	9.48824	7.77401	2.89655		down
Pavir.9NG798600|Pavir.9NG798600.1.v3.1	Pavir.9NG798600 - (1 of 2) K15028 - translation initiation factor 3 subunit K (EIF3K)	eukaryotic translation initiation factor 3K	eukaryotic translation initiation factor 3 subunit K, putative, expressed													145.785	120.009	95.6137	102.238	59.3224	46.0282	51.7673	47.5736		96.5287	100.366	231.263	106.344	70.4451	21.9198	41.1685	40.9932	down	down
Pavir.4KG031000|Pavir.4KG031000.2.v3.1	Pavir.4KG031000 - (1 of 2) K09903 - uridylate kinase (pyrH)	Amino acid kinase family protein	amino acid kinase, putative, expressed													6.47837	7.38713	6.05956	2.40484	11.625	8.94495	22.2935	12.0456		3.68221	3.25823	0	0	2.48748	0	0	0	up
Pavir.9NG184800|Pavir.9NG184800.1.v3.1	Pavir.9NG184800 - (1 of 3) K03680 - translation initiation factor eIF-2B subunit delta (EIF2B4)	NagB/RpiA/CoA transferase-like superfamily protein	initiation factor 2 subunit family domain containing protein, expressed	Pahal.C04778.1	NagB/RpiA/CoA transferase-like superfamily protein	initiation factor 2 subunit family domain containing protein, expressed	LOC_Os12g42260.2	NagB/RpiA/CoA transferase-like superfamily protein	GRMZM2G018943_T01	NagB/RpiA/CoA transferase-like superfamily protein	AT5G38640.1	initiation factor 2 subunit family domain containing protein, expressed	Seita.9G156300.1	NagB/RpiA/CoA transferase-like superfamily protein	initiation factor 2 subunit family domain containing protein, expressed	43.7099	45.1586	36.1726	34.8611	38.21	41.3148	40.9304	39.8053		45.1434	38.8138	67.593	41.943	34.9344	0	0	37.477		down
Pavir.7KG432100|Pavir.7KG432100.1.v3.1	Pavir.7KG432100 - (1 of 2) K03038 - 26S proteasome regulatory subunit N8 (PSMD7, RPN8)	RP non-ATPase subunit 8A	MEE34, putative, expressed	Pahal.G02692.1	RP non-ATPase subunit 8A	MEE34, putative, expressed	LOC_Os04g56646.1	RP non-ATPase subunit 8A	GRMZM2G368908_T01	RP non-ATPase subunit 8A	AT5G05780.1	MEE34, putative, expressed	Seita.3G026200.1	Mov34/MPN/PAD-1 family protein	MEE34, putative, expressed	14.0034	30.5835	0	52.0294	62.4282	42.0314	25.2154	200.283		99.7828	20.0157	127.729	297.123	70.5508	52.1207	49.5376	0.83815	up
Pavir.2KG358400|Pavir.2KG358400.1.v3.1	Pavir.2KG358400 - (1 of 2) 3.6.1.13//3.6.1.18 - ADP-ribose diphosphatase / ADPR-PPase // FAD diphosphatase / FAD pyrophosphatase	nudix hydrolase homolog 23	hydrolase, NUDIX family protein, expressed								AT2G42070.1	hydrolase, NUDIX family protein, expressed				61.8698	43.9426	38.196	31.556	38.4764	48.2381	32.2184	37.6475		61.8396	54.0881	49.508	49.605	38.5509	1.5955	0	44.228		down
Pavir.9NG591600|Pavir.9NG591600.1.v3.1	Pavir.9NG591600 - (1 of 2) PTHR30540//PTHR30540:SF6 - OSMOTIC STRESS POTASSIUM TRANSPORTER // POTASSIUM TRANSPORTER 2	potassium transporter 2	potassium transporter, putative, expressed	Pahal.A03370.1	Potassium transporter family protein	potassium transporter, putative, expressed	LOC_Os06g15910.1	K+ uptake permease 6	GRMZM2G396550_T01	K+ uptake transporter 3	AT5G14880.1	potassium transporter, putative, expressed	Seita.9G412000.1	potassium transporter 2	potassium transporter, putative, expressed	11.2434	5.65916	2.26667	2.5334	7.73598	2.06366	1.39097	4.0378		8.11131	17.9353	22.0871	20.4228	7.68977	5.54198	4.68256	5.48393		down
Pavir.5NG132700|Pavir.5NG132700.2.v3.1	Pavir.5NG132700 - (1 of 2) PTHR19370//PTHR19370:SF125 - NADH-CYTOCHROME B5 REDUCTASE // SUBFAMILY NOT NAMED	FAD/NAD(P)-binding oxidoreductase	fruit protein PKIWI502, putative, expressed													6.61443	13.595	5.98818	3.26963	7.6855	3.7463	6.95797	7.73508		10.526	10.6513	11.1806	13.1793	4.78321	1.95767	3.59092	5.95824		down
Pavir.5NG348000|Pavir.5NG348000.2.v3.1	Pavir.5NG348000 - (1 of 2) K01829//K09584 - protein disulfide-isomerase (E5.3.4.1) // protein disulfide-isomerase A6 (PDIA6, TXNDC7)	thioredoxin family protein	OsPDIL2-2 protein disulfide isomerase PDIL2-2, expressed													25.5656	30.4195	0	0	26.3022	20.0263	19.532	20.0615		25.3969	40.7617	65.8496	65.9755	12.9834	11.2446	18.6709	28.1284		down
Pavir.2NG266300|Pavir.2NG266300.1.v3.1	Pavir.2NG266300 - (1 of 158) PF14368 - Probable lipid transfer (LTP_2)	Bifunctional inhibitor/lipid-transfer protein/seed storage 2S albumin superfamily protein	LTPL42 - Protease inhibitor/seed storage/LTP family protein precursor, expressed				LOC_Os07g18750.1	Bifunctional inhibitor/lipid-transfer protein/seed storage 2S albumin superfamily protein								26.3927	11.2009	13.7908	8.62766	4.25532	4.96454	6.27305	6.16194		2.30615	36.643	25.526	27.0579	23.8582	2.95745	0	8.99645	down
Pavir.5NG565300|Pavir.5NG565300.1.v3.1	Pavir.5NG565300 - (1 of 2) PTHR31867:SF22 - EXPANSIN-A8	expansin A1	expansin precursor, putative, expressed	Pahal.E01143.1	expansin A1	expansin precursor, putative, expressed	LOC_Os01g60770.1	expansin A1	GRMZM2G339122_T01	expansin A1	AT1G26770.2	expansin precursor, putative, expressed				50.8627	55.6377	56.4643	47.8614	28.8406	31.4587	16.3691	26.573		0.891608	160.338	248.066	329.674	237.651	17.2703	0	33.7045	down
Pavir.5NG505800|Pavir.5NG505800.1.v3.1	Pavir.5NG505800 - (1 of 21) PF05097 - Protein of unknown function (DUF688) (DUF688)	Protein of unknown function (DUF688)	expressed protein	Pahal.E01576.1	Protein of unknown function (DUF688)	expressed protein	LOC_Os01g55410.1	Protein of unknown function (DUF688)	GRMZM2G162290_T01	Protein of unknown function (DUF688)			Seita.5G324800.1	Protein of unknown function (DUF688)	expressed protein	6.6927	6.27351	6.53723	7.9055	10.2847	7.18536	7.75325	0.541656		14.0702	8.75423	27.1679	16.9735	8.97173	5.8158	3.00057	6.61791		down
Pavir.7NG268900|Pavir.7NG268900.2.v3.1	Pavir.7NG268900 - (1 of 3) PTHR24073//PTHR24073:SF520 - FAMILY NOT NAMED // RAS-RELATED PROTEIN RABD2B-RELATED	RAB GTPase homolog 1C	ras-related protein, putative, expressed													18.5672	19.1543	15.3982	20.3144	16.6563	0	0	0		13.6988	37.4463	51.6991	49.7435	40.0371	11.7157	6.90002	0	down
Pavir.9KG578700|Pavir.9KG578700.1.v3.1	Pavir.9KG578700 - (1 of 3) PTHR11260//PTHR11260:SF209 - GLUTATHIONE S-TRANSFERASE, GST, SUPERFAMILY, GST DOMAIN CONTAINING // SUBFAMILY NOT NAMED	glutathione S-transferase phi 8	glutathione S-transferase, putative, expressed	Pahal.I00306.1	glutathione S-transferase phi 8	glutathione S-transferase, putative, expressed	LOC_Os03g04250.1	glutathione S-transferase PHI 10	GRMZM2G126763_T01	glutathione S-transferase phi 8			Seita.9G549700.1	glutathione S-transferase phi 8	glutathione S-transferase, putative, expressed	114.31	96.6171	83.6503	101.788	49.412	76.3028	4.98866	33.109		1.34937	276.959	1968.4	916.531	1281.94	5.13732	0.49878	0	down
Pavir.2KG052200|Pavir.2KG052200.3.v3.1	Pavir.2KG052200 - (1 of 3) PTHR10994//PTHR10994:SF62 - RETICULON // RETICULON-LIKE PROTEIN B8	Reticulon family protein	reticulon domain containing protein, putative, expressed													15.7543	24.7942	23.7615	25.9973	26.7835	29.5856	26.4841	17.4232		18.6334	15.0857	12.594	13.2648	9.62249	3.70057	5.25903	4.38899		down
Pavir.6KG416300|Pavir.6KG416300.1.v3.1	Pavir.6KG416300 - (1 of 2) K17769 - mitochondrial import receptor subunit TOM22 (TOM22)	translocase of outer membrane 22-V	expressed protein	Pahal.F00305.1	translocase of outer membrane 22-V	expressed protein	LOC_Os02g29400.1	translocase of outer membrane 22-V	GRMZM2G318794_T01	translocase of outer membrane 22-V						9.64503	11.7594	9.18628	8.25759	10.6588	8.63893	10.4837	9.64692		11.6061	17.1943	20.6043	14.6501	10.386	5.05288	2.9457	5.8831		down
Pavir.9NG569400|Pavir.9NG569400.2.v3.1	Pavir.9NG569400 - (1 of 5) K17907 - autophagy-related protein 9 (ATG9)	autophagy 9 (APG9)	autophagy protein 9, putative, expressed													34.4446	49.0349	20.7655	22.2519	44.0845	41.9361	28.6606	17.0498		38.9494	38.3493	48.893	29.2111	20.2718	19.3907	0	21.1621		down
Pavir.6NG357600|Pavir.6NG357600.3.v3.1	Pavir.6NG357600 - (1 of 2) PTHR14205:SF15 - PROTEIN TSSC1	Transducin/WD40 repeat-like superfamily protein	WD domain, G-beta repeat domain containing protein, expressed													15.8712	20.1926	12.4991	24.376	11.8758	12.0087	16.2866	18.2705		36.8018	31.0072	50.7102	37.0064	20.9527	4.72682	21.5746	15.3878		down
Pavir.2KG468400|Pavir.2KG468400.1.v3.1	Pavir.2KG468400		expressed protein	Pahal.B04233.1		expressed protein										0	0	6.12826	0	7.65115	14.7307	18.4202	8.12362		19.8473	0	0	0	0	0	7.69251	0	up
Pavir.5KG215800|Pavir.5KG215800.1.v3.1	Pavir.5KG215800		ubiquinone biosynthesis protein COQ9, mitochondrial precursor, putative, expressed													31.3266	42.3276	36.8383	0	2.88088	0	1.03519	0		0	0.359358	0	0	0	0	0	0	down
Pavir.1NG059300|Pavir.1NG059300.1.v3.1	Pavir.1NG059300															3.58038	3.38972	1.43157	4.96378	5.55565	2.20978	4.95347	39.9048		23.165	9.30961	2.19125	3.03609	1.06207	3.54454	7.77268	2.01992	up
Pavir.5KG536300|Pavir.5KG536300.1.v3.1	Pavir.5KG536300 - (1 of 2) PTHR32096//PTHR32096:SF19 - FAMILY NOT NAMED // WRKY TRANSCRIPTION FACTOR 69-RELATED	WRKY DNA-binding protein 69	WRKY13, expressed	Pahal.E01632.1	WRKY DNA-binding protein 65	WRKY13, expressed							Seita.5G319000.1	WRKY DNA-binding protein 65	WRKY13, expressed	18.9199	0	0.020004	2.18384	21.7864	20.3987	18.6567	25.4473		0	16.0214	0	4.89273	9.81984	0	0	0	up
Pavir.7NG447200|Pavir.7NG447200.1.v3.1	Pavir.7NG447200 - (1 of 2) PTHR27001//PTHR27001:SF126 - FAMILY NOT NAMED // BR-SIGNALING KINASE 3-RELATED	Protein kinase protein with tetratricopeptide repeat domain	protein kinase family protein, putative, expressed	Pahal.G02871.1	Protein kinase protein with tetratricopeptide repeat domain	protein kinase family protein, putative, expressed	LOC_Os03g04050.1	BR-signaling kinase 1	GRMZM2G121826_T01	Protein kinase protein with tetratricopeptide repeat domain	AT5G41260.1	protein kinase family protein, putative, expressed	Seita.9G029000.1	Protein kinase protein with tetratricopeptide repeat domain	protein kinase family protein, putative, expressed	58.8279	76.1973	58.6441	53.9187	66.3613	58.8702	55.3234	56.1646		61.649	93.7403	116.863	78.9436	49.4077	11.4023	19.9757	70.9749		down
Pavir.5KG675800|Pavir.5KG675800.1.v3.1	Pavir.5KG675800 - (1 of 22) KOG2922 - Uncharacterized conserved protein	Protein of unknown function (DUF803)	DUF803 domain containing, putative, expressed	Pahal.F00145.1	Protein of unknown function (DUF803)	DUF803 domain containing, putative, expressed	LOC_Os05g35060.1	Protein of unknown function (DUF803)	GRMZM2G176881_T01	Protein of unknown function (DUF803)			Seita.3G001000.1	Protein of unknown function (DUF803)	DUF803 domain containing, putative, expressed	69.1511	80.7285	69.7304	55.0961	76.464	59.5494	58.6473	63.0491		85.2153	125.943	171.047	154.825	0	69.7193	53.344	85.8202		down
Pavir.3NG198800|Pavir.3NG198800.1.v3.1	Pavir.3NG198800	F-box associated ubiquitination effector family protein	OsFBL33 - F-box domain and LRR containing protein, expressed													34.4862	64.1526	39.0496	38.9497	23.5161	20.3163	18.3329	19.0882		41.8578	53.3055	60.4138	38.1048	24.5684	16.5645	18.2951	21.4461	down	down
Pavir.7NG255000|Pavir.7NG255000.1.v3.1	Pavir.7NG255000 - (1 of 2) PTHR11570//PTHR11570:SF5 - S-ADENOSYLMETHIONINE DECARBOXYLASE // SUBFAMILY NOT NAMED	Adenosylmethionine decarboxylase family protein	S-adenosyl-l-methionine decarboxylase leader peptide, putative, expressed	Pahal.A02495.1	Adenosylmethionine decarboxylase family protein	S-adenosyl-l-methionine decarboxylase leader peptide, putative, expressed	LOC_Os02g39795.1	Adenosylmethionine decarboxylase family protein	GRMZM2G366392_T01	Adenosylmethionine decarboxylase family protein			Seita.1G229400.1	Adenosylmethionine decarboxylase family protein	S-adenosyl-l-methionine decarboxylase leader peptide, putative, expressed	1.50598	34.91	0.714285	20.4149	1.47907	1.5834	1.27768	228.139		12.311	1.71503	1.59689	1.73478	1.73469	1.64932	1.66691	1.73555	up
Pavir.2KG242900|Pavir.2KG242900.1.v3.1	Pavir.2KG242900 - (1 of 158) PF14368 - Probable lipid transfer (LTP_2)	Bifunctional inhibitor/lipid-transfer protein/seed storage 2S albumin superfamily protein	LTPL42 - Protease inhibitor/seed storage/LTP family protein precursor, expressed	Pahal.B01486.1	Bifunctional inhibitor/lipid-transfer protein/seed storage 2S albumin superfamily protein	LTPL42 - Protease inhibitor/seed storage/LTP family protein precursor, expressed			GRMZM2G164440_T02	Bifunctional inhibitor/lipid-transfer protein/seed storage 2S albumin superfamily protein			Seita.2G106500.1	Bifunctional inhibitor/lipid-transfer protein/seed storage 2S albumin superfamily protein	LTPL42 - Protease inhibitor/seed storage/LTP family protein precursor, expressed	16.6714	15.896	12.4544	11.7471	10.8922	6.01926	0	6.27856		1.10655	45.1386	58.1682	30.7689	51.8177	5.88704	0	5.41592	down
Pavir.8NG189600|Pavir.8NG189600.2.v3.1	Pavir.8NG189600 - (1 of 4) PTHR19424//PTHR19424:SF0 - HEAT SHOCK FACTOR BINDING PROTEIN 1 // HEAT SHOCK FACTOR BINDING PROTEIN 1	heat shock factor binding protein	heat shock factor binding protein 2, putative, expressed													14.1322	18.574	11.4302	9.23011	9.2259	2.46304	7.89385	1.48578		15.8495	24.9791	26.7626	23.6286	18.3546	2.4335	12.543	9.42291	down
Pavir.6NG003500|Pavir.6NG003500.1.v3.1	Pavir.6NG003500 - (1 of 200) PF02362 - B3 DNA binding domain (B3)	AP2/B3-like transcriptional factor family protein	B3 DNA binding domain containing protein, expressed	Pahal.F00274.1	AP2/B3-like transcriptional factor family protein	B3 DNA binding domain containing protein, expressed	LOC_Os08g01090.1	AP2/B3-like transcriptional factor family protein	GRMZM2G125596_T01	AP2/B3-like transcriptional factor family protein			Seita.6G001300.1	AP2/B3-like transcriptional factor family protein	B3 DNA binding domain containing protein, expressed	29.0009	27.5856	22.503	25.4443	24.6982	5.12843	7.79058	13.8948		11.6603	32.1202	72.9244	45.5603	59.4234	0	5.60205	15.5055	down
Pavir.6NG244500|Pavir.6NG244500.1.v3.1	Pavir.6NG244500 - (1 of 2) PTHR12300//PTHR12300:SF58 - HVA22-LIKE PROTEINS // SUBFAMILY NOT NAMED	HVA22 homologue D	HVA22, putative, expressed	Pahal.F01734.1	HVA22 homologue E	HVA22, putative, expressed	LOC_Os08g36440.1	HVA22 homologue E					Seita.6G178100.1	HVA22 homologue E	HVA22, putative, expressed	8.57592	2.43967	2.14294	0	3.96877	58.1969	2.89396	2.23812		0	3.47506	14.0524	7.86665	12.2711	0	0	0	up
Pavir.4KG006000|Pavir.4KG006000.2.v3.1	Pavir.4KG006000 - (1 of 54) PF14259 - RNA recognition motif (a.k.a. RRM, RBD, or RNP domain) (RRM_6)	RNA-binding (RRM/RBD/RNP motifs) family protein	RNA recognition motif containing protein, putative, expressed													42.9093	5.07779	32.7472	0.552436	4.10366	0.733048	0	1.68272		1.18492	0.755005	0	0	0.914737	0	0	0	down
Pavir.4KG250500|Pavir.4KG250500.7.v3.1	Pavir.4KG250500 - (1 of 6) PTHR24362//PTHR24362:SF218 - SERINE/THREONINE-PROTEIN KINASE NEK // SERINE/THREONINE-PROTEIN KINASE NEK4	NIMA-related kinase 2	LSTK-1-like kinase, putative, expressed													21.5832	6.7459	23.0799	24.1723	3.20179	2.245	4.07134	4.31199		18.8788	40.9783	48.9718	46.8476	39.9203	14.981	19.2494	3.59869	down
Pavir.1NG438100|Pavir.1NG438100.4.v3.1	Pavir.1NG438100 - (1 of 4) PTHR13856//PTHR13856:SF93 - VHS DOMAIN CONTAINING PROTEIN FAMILY // SUBFAMILY NOT NAMED	Target of Myb protein 1	VHS and GAT domain containing protein, expressed													1.27746	3.73287	12.705	23.1515	41.0051	30.847	24.4172	30.9616		21.7007	93.2388	77.8023	134.489	73.5345	37.6605	5.66177	51.3377	up
Pavir.1KG323800|Pavir.1KG323800.3.v3.1	Pavir.1KG323800 - (1 of 2) 3.5.2.6 - Beta-lactamase / Penicillinase	RNA-metabolising metallo-beta-lactamase family protein	metallo-beta-lactamase, putative, expressed													8.19765	1.6971	0.210625	0.317215	11.5887	11.4274	14.8999	13.0353		8.98304	13.4235	0.402527	0.311145	1.99689	0	0.830418	10.4231	up
Pavir.1KG464900|Pavir.1KG464900.1.v3.1	Pavir.1KG464900															0	0	86.4359	0	1.28618	1.29412	1.21913	1.44103		0	0	7.37313	8.58492	4.37193	0	3.67951	0	down
Pavir.6KG091700|Pavir.6KG091700.1.v3.1	Pavir.6KG091700 - (1 of 22) PTHR24006//PTHR24006:SF122 - FAMILY NOT NAMED // UBIQUITIN CARBOXYL-TERMINAL HYDROLASE	RNI-like superfamily protein	OsFBL42 - F-box domain and LRR containing protein, expressed	Pahal.F01261.1	RNI-like superfamily protein	OsFBX429 - F-box domain containing protein, expressed										6.4758	3.71851	124.372	219.68	220.402	306.817	264.844	263.228		311.955	240.752	4.85613	273.348	4.80321	189.241	3.92209	253.925	up
Pavir.9KG255500|Pavir.9KG255500.2.v3.1	Pavir.9KG255500 - (1 of 23) PF00385 - Chromo (CHRromatin Organisation MOdifier) domain (Chromo)	like heterochromatin protein (LHP1)	chromo domain-containing protein LHP1, putative, expressed													50.6542	0	69.4718	65.811	0	0	0	0		78.2615	68.6774	118.168	87.4406	78.7784	41.2614	0	71.4019	down
Pavir.6NG303500|Pavir.6NG303500.1.v3.1	Pavir.6NG303500 - (1 of 11) PF09366 - Protein of unknown function (DUF1997) (DUF1997)	Protein of unknown function (DUF1997)	expressed protein	Pahal.F00767.1	Protein of unknown function (DUF1997)	expressed protein					AT4G31115.2	expressed protein	Seita.6G210100.1	Protein of unknown function (DUF1997)	expressed protein	0	15.5432	7.84276	11.4281	21.7805	23.2098	15.4779	13.3536		19.9504	12.6479	10.4035	7.36482	6.05936	7.35682	7.64041	5.25782	up
Pavir.2KG434400|Pavir.2KG434400.1.v3.1	Pavir.2KG434400 - (1 of 2) 1.8.4.9 - Adenylyl-sulfate reductase (glutathione) / Plant-type 5'-adenylylsulfate reductase	APS reductase 3	OsAPRL1 adenosine 5\'-phosphosulfate reductase-like OsAPRL1, expressed	Pahal.B04060.1	APS reductase 3	OsAPRL1 adenosine 5\'-phosphosulfate reductase-like OsAPRL1, expressed	LOC_Os07g32570.1	APS reductase 3	GRMZM2G087254_T01	APS reductase 3	AT1G62180.1	OsAPRL1 adenosine 5\'-phosphosulfate reductase-like OsAPRL1, expressed	Seita.2G327500.1	APS reductase 3	OsAPRL1 adenosine 5\'-phosphosulfate reductase-like OsAPRL1, expressed	41.5011	61.6555	87.1413	64.1587	75.8097	43.3878	764.092	30.4238		251.208	28.4474	35.2698	60.0438	98.4382	48.09	35.1676	44.4225	up
Pavir.7KG387000|Pavir.7KG387000.1.v3.1	Pavir.7KG387000 - (1 of 6) PF04134 - Protein of unknown function, DUF393 (DUF393)	Putative thiol-disulphide oxidoreductase DCC	thiol-disulphide oxidoreductase DCC, putative, expressed	Pahal.G02745.1	Putative thiol-disulphide oxidoreductase DCC	thiol-disulphide oxidoreductase DCC, putative, expressed	LOC_Os04g57310.1	Putative thiol-disulphide oxidoreductase DCC			AT5G50100.1	thiol-disulphide oxidoreductase DCC, putative, expressed				3.3009	21.4094	7.35132	0	87.6033	110.977	106.927	58.4739		75.4649	0	8.40324	27.7697	0	13.3092	0	55.2332	up
Pavir.4KG331400|Pavir.4KG331400.1.v3.1	Pavir.4KG331400 - (1 of 3) K02717 - photosystem II oxygen-evolving enhancer protein 2 (psbP)	photosystem II subunit P-1	PsbP, putative, expressed				LOC_Os07g04840.1	photosystem II subunit P-1	GRMZM2G016677_T01	photosystem II subunit P-1						21.5503	26.3504	17.8363	15.6874	25.5507	15.7122	374.656	29.3623		8.47959	7.46778	4.71015	12.3113	0	7.11352	0	10.6648	up
Pavir.5KG088500|Pavir.5KG088500.1.v3.1	Pavir.5KG088500 - (1 of 2) 1.3.1.38//1.3.1.93 - Trans-2-enoyl-CoA reductase (NADPH) // Very-long-chain enoyl-CoA reductase	3-oxo-5-alpha-steroid 4-dehydrogenase family protein	3-oxo-5-alpha-steroid 4-dehydrogenase, putative, expressed	Pahal.E03973.1	3-oxo-5-alpha-steroid 4-dehydrogenase family protein	3-oxo-5-alpha-steroid 4-dehydrogenase, putative, expressed	LOC_Os01g05670.1	3-oxo-5-alpha-steroid 4-dehydrogenase family protein	GRMZM2G481843_T01	3-oxo-5-alpha-steroid 4-dehydrogenase family protein	AT3G55360.1	3-oxo-5-alpha-steroid 4-dehydrogenase, putative, expressed	Seita.5G103500.1	3-oxo-5-alpha-steroid 4-dehydrogenase family protein	3-oxo-5-alpha-steroid 4-dehydrogenase, putative, expressed	6.26625	30.2338	20.6567	35.9856	4.66145	3.74882	2.88887	0		28.5549	41.0247	32.823	4.53974	3.26301	26.4451	24.6444	0	down
Pavir.4KG214200|Pavir.4KG214200.3.v3.1	Pavir.4KG214200 - (1 of 12) PTHR22835//PTHR22835:SF116 - ZINC FINGER FYVE DOMAIN CONTAINING PROTEIN // SUBFAMILY NOT NAMED	GDSL-like Lipase/Acylhydrolase superfamily protein	GDSL-like lipase/acylhydrolase, putative, expressed													11.6799	11.656	3.36448	20.0679	0	3.77241	0	1.42466		51.8213	27.3552	0	0	0	32.2175	0	10.026	down
Pavir.3KG459500|Pavir.3KG459500.1.v3.1	Pavir.3KG459500 - (1 of 4) K00942 - guanylate kinase (E2.7.4.8, gmk)	guanylate kinase 1	guanylate kinase, putative, expressed	Pahal.C04083.1	guanylate kinase 1	guanylate kinase, putative, expressed	LOC_Os12g33100.1	guanylate kinase 1	GRMZM2G084463_T03	guanylate kinase	AT2G41880.1	guanylate kinase, putative, expressed	Seita.3G350200.1	guanylate kinase 1	guanylate kinase, putative, expressed	2.5743	13.05	13.3028	12.2197	6.65335	0	0	0		1.44794	19.515	20.4925	23.1006	10.142	8.67925	0	20.3449	down
Pavir.9KG541300|Pavir.9KG541300.1.v3.1	Pavir.9KG541300 - (1 of 140) PTHR23227//PTHR23227:SF41 - BUCENTAUR RELATED // SUBFAMILY NOT NAMED			Pahal.A01579.1												30.1906	21.4338	26.8467	2.63654	2.62692	3.25577	2.26731	2.19615		4.84295	1.61859	1.59551	14.3037	1.04615	2.65897	2.44231	6.78881	down
Pavir.5KG166600|Pavir.5KG166600.1.v3.1	Pavir.5KG166600 - (1 of 31) PF05498 - Rapid ALkalinization Factor (RALF) (RALF)	rapid alkalinization factor 1	RALFL9 - Rapid ALkalinization Factor RALF family protein precursor, expressed	Pahal.E03491.1	rapid alkalinization factor 1	RALFL9 - Rapid ALkalinization Factor RALF family protein precursor, expressed	LOC_Os01g15320.1	ralf-like 33	GRMZM2G332259_T01	ralf-like 33			Seita.5G056500.1	rapid alkalinization factor 1	RALFL9 - Rapid ALkalinization Factor RALF family protein precursor, expressed	45.8191	50.64	64.1548	27.7924	32.3767	18.4287	10.9368	21.9727		307.787	241.35	48.8253	113.814	88.1997	142.291	33.4919	189.23	down
Pavir.3KG034900|Pavir.3KG034900.1.v3.1	Pavir.3KG034900 - (1 of 2) PTHR12081//PTHR12081:SF48 - TRANSCRIPTION FACTOR E2F // SUBFAMILY NOT NAMED	E2F transcription factor 3	E2F family transcription factor protein, putative, expressed	Pahal.C00478.1	E2F transcription factor 3	E2F family transcription factor protein, putative, expressed	LOC_Os12g06200.1	E2F transcription factor 3	GRMZM2G052515_T01	E2F transcription factor 3			Seita.7G296800.1	E2F transcription factor 3	E2F family transcription factor protein, putative, expressed	21.6441	20.6006	18.1313	17.8955	14.1777	2.57409	8.86684	12.1818		4.73453	11.605	12.6598	15.0449	4.35446	3.28173	7.05694	12.1941	down
Pavir.3NG175500|Pavir.3NG175500.3.v3.1	Pavir.3NG175500 - (1 of 2) K12386 - cystinosin (CTNS)	PQ-loop repeat family protein / transmembrane family protein	PQ loop repeat domain containing protein, expressed													49.1356	52.6396	28.5147	22.4828	16.2003	12.9078	24.2072	17.6526		89.7501	6.45893	3.98558	2.49441	9.59201	3.13609	45.4973	6.66321	down
Pavir.9NG713900|Pavir.9NG713900.1.v3.1	Pavir.9NG713900		chloroplast unusual positioning protein, putative, expressed	Pahal.I04416.1		chloroplast unusual positioning protein, putative, expressed	LOC_Os03g18300.1		AC206223.3_FGT001		AT1G07120.1	chloroplast unusual positioning protein, putative, expressed	Seita.9G439700.1		chloroplast unusual positioning protein, putative, expressed	50.9037	47.2546	39.7327	35.9224	34.4866	19.8995	5.08249	22.3342		82.3253	84.0753	72.3957	112.267	70.1095	65.824	9.2555	78.6257	down
Pavir.4NG147400|Pavir.4NG147400.2.v3.1	Pavir.4NG147400 - (1 of 1) K08244 - alpha-glucan, water dikinase (E2.7.9.4)	Pyruvate phosphate dikinase, PEP/pyruvate binding domain	alpha-glucan water dikinase, chloroplast precursor, putative, expressed													24.9663	322.787	0.656512	72.0984	15.5543	41.4445	1.43433	6.72206		13.4149	5.73307	112.621	39.6396	73.5705	20.0032	0.001787	8.85461	down
Pavir.8KG136200|Pavir.8KG136200.1.v3.1	Pavir.8KG136200 - (1 of 2) PTHR12321//PTHR12321:SF59 - CPG BINDING PROTEIN // SUBFAMILY NOT NAMED	alfin-like 6	PHD finger protein, putative, expressed	Pahal.H01535.1	alfin-like 7	PHD finger protein, putative, expressed							Seita.8G079500.1	alfin-like 7	PHD finger protein, putative, expressed	143.08	183.312	130.266	154.11	0	168.364	0	0		144.355	90.4682	84.9114	85.4792	77.1977	75.957	0	112.736	down
Pavir.7NG431900|Pavir.7NG431900.1.v3.1	Pavir.7NG431900 - (1 of 6) K06130 - lysophospholipase II (LYPLA2)	carboxylesterases	acyl-protein thioesterase, putative, expressed													0	0	0	0	38.0032	36.0053	0	39.3678		28.3001	0	83.1499	0	0	31.9148	23.9926	0	up
Pavir.1KG465600|Pavir.1KG465600.1.v3.1	Pavir.1KG465600 - (1 of 2) 1.1.1.102 - 3-dehydrosphinganine reductase / KTS reductase	NAD(P)-binding Rossmann-fold superfamily protein	oxidoreductase, short chain dehydrogenase/reductase family, putative, expressed	Pahal.A03061.1	NAD(P)-binding Rossmann-fold superfamily protein	oxidoreductase, short chain dehydrogenase/reductase family, putative, expressed	LOC_Os02g47350.1	NAD(P)-binding Rossmann-fold superfamily protein	GRMZM2G167431_T01	NAD(P)-binding Rossmann-fold superfamily protein			Seita.1G287300.1	NAD(P)-binding Rossmann-fold superfamily protein	oxidoreductase, short chain dehydrogenase/reductase family, putative, expressed	36.6663	47.269	37.5868	43.5179	0	0	35.3896	23.7289		33.7708	39.452	0	46.7434	0	17.9455	31.8238	26.4859	down
Pavir.2KG417100|Pavir.2KG417100.1.v3.1	Pavir.2KG417100 - (1 of 2) PTHR10766//PTHR10766:SF37 - TRANSMEMBRANE 9 SUPERFAMILY PROTEIN // ENDOMEMBRANE PROTEIN 70 FAMILY PROTEIN	Endomembrane protein 70 protein family	transmembrane 9 superfamily member, putative, expressed	Pahal.B03825.1	Endomembrane protein 70 protein family	transmembrane 9 superfamily member, putative, expressed	LOC_Os06g37160.1	transmembrane nine 7	GRMZM2G062455_T01	transmembrane nine 7	AT5G25100.2	transmembrane 9 superfamily member, putative, expressed	Seita.4G196200.1	Endomembrane protein 70 protein family	transmembrane 9 superfamily member, putative, expressed	160.864	127.001	113.056	111.034	114.839	0	78.3714	20.7823		162.659	395.589	469.626	514.734	459.099	156.795	107.162	267.885	down
Pavir.3NG218000|Pavir.3NG218000.1.v3.1	Pavir.3NG218000 - (1 of 4) PTHR13902:SF49 - SERINE/THREONINE-PROTEIN KINASE WNK4-RELATED	with no lysine (K) kinase 5	CPuORF36 - conserved peptide uORF-containing transcript, expressed	Pahal.C00144.1	with no lysine (K) kinase 5	CPuORF36 - conserved peptide uORF-containing transcript, expressed	LOC_Os11g02305.1	with no lysine (K) kinase 5	GRMZM2G032619_T01	with no lysine (K) kinase 5	AT5G58350.1	STE_PAK_Ste20_Slob_Wnk.4 - STE kinases include homologs to sterile 7, sterile 11 and sterile 20 from yeast, expressed	Seita.8G014000.1	with no lysine (K) kinase 5	STE_PAK_Ste20_Slob_Wnk.3 - STE kinases include homologs to sterile 7, sterile 11 and sterile 20 from yeast, expressed	59.2861	80.3696	69.871	52.5322	0	41.3593	0	42.3995		86.3196	46.1382	30.3873	39.5269	23.0132	19.8543	60.9339	27.3824	down
Pavir.5KG662700|Pavir.5KG662700.1.v3.1	Pavir.5KG662700 - (1 of 2) PTHR11654//PTHR11654:SF108 - OLIGOPEPTIDE TRANSPORTER-RELATED // SUBFAMILY NOT NAMED	Major facilitator superfamily protein	POT family protein, expressed	Pahal.C02906.1	Major facilitator superfamily protein	peptide transporter PTR2, putative, expressed	LOC_Os05g35650.1	Major facilitator superfamily protein	GRMZM2G085210_T01	Major facilitator superfamily protein	AT1G22540.1	POT family protein, expressed	Seita.5G396500.1	Major facilitator superfamily protein	POT family protein, expressed	13.2067	3.5027	9.02449	0	8.83385	110.144	9.83696	2.80135		0	0	0	0	0	0	0	0	up
Pavir.7KG370300|Pavir.7KG370300.1.v3.1	Pavir.7KG370300 - (1 of 2) PTHR10024//PTHR10024:SF225 - SYNAPTOTAGMIN // C2 CALCIUM/LIPID-BINDING PLANT PHOSPHORIBOSYLTRANSFERASE FAMILY PROTEIN	C2 calcium/lipid-binding plant phosphoribosyltransferase family protein	anthranilate phosphoribosyltransferase, putative, expressed	Pahal.A03868.1	C2 calcium/lipid-binding plant phosphoribosyltransferase family protein	anthranilate phosphoribosyltransferase, putative, expressed	LOC_Os05g35480.1	C2 calcium/lipid-binding plant phosphoribosyltransferase family protein	GRMZM2G064852_T01	C2 calcium/lipid-binding plant phosphoribosyltransferase family protein	AT5G06850.1	anthranilate phosphoribosyltransferase, putative, expressed	Seita.5G255000.1	C2 calcium/lipid-binding plant phosphoribosyltransferase family protein	anthranilate phosphoribosyltransferase, putative, expressed	26.4912	23.0174	5.76115	22.1258	3.57704	2.92355	4.22804	1.55221		0.462743	5.83551	98.5095	4.68481	65.7301	0.785155	0.130473	2.27863	down
Pavir.5KG769800|Pavir.5KG769800.1.v3.1	Pavir.5KG769800 - (1 of 2) K03110 - fused signal recognition particle receptor (ftsY)	signal recognition particle receptor protein, chloroplast (FTSY)	signal recognition particle receptor, putative, expressed	Pahal.E00251.1	signal recognition particle receptor protein, chloroplast (FTSY)	signal recognition particle receptor, putative, expressed	LOC_Os01g72800.1	signal recognition particle receptor protein, chloroplast (FTSY)			AT2G45770.2	signal recognition particle receptor, putative, expressed	Seita.5G459400.1	signal recognition particle receptor protein, chloroplast (FTSY)	signal recognition particle receptor, putative, expressed	115.597	115.782	0	89.2181	0	0	0	0		0	0	0	46.3696	33.9254	0	0	0	down
Pavir.2NG418900|Pavir.2NG418900.2.v3.1	Pavir.2NG418900 - (1 of 5) K02732 - 20S proteasome subunit beta 6 (PSMB1)	N-terminal nucleophile aminohydrolases (Ntn hydrolases) superfamily protein	peptidase, T1 family, putative, expressed													0	0	14.3741	0	19.7982	16.9051	17.7412	17.0567		9.51512	9.50378	14.7682	0	0	4.43855	6.20696	10.2327	up
Pavir.3NG229700|Pavir.3NG229700.1.v3.1	Pavir.3NG229700 - (1 of 31) PF05498 - Rapid ALkalinization Factor (RALF) (RALF)	ralf-like 33	RALFL4 - Rapid ALkalinization Factor RALF family protein precursor, expressed						GRMZM2G153206_T01	ralf-like 33						59.0953	72.6714	97.5904	56.838	38.4829	28.1361	41.7688	27.91		87.5283	199.424	402.451	229.802	454.215	29.2415	43.3063	122.306	down
Pavir.2KG107500|Pavir.2KG107500.2.v3.1	Pavir.2KG107500 - (1 of 4) PTHR21136//PTHR21136:SF87 - SNARE PROTEINS // SUBFAMILY NOT NAMED	vesicle-associated membrane protein 725	vesicle-associated membrane protein, putative, expressed													38.0597	0.906203	42.7526	0.175754	0.054197	0.058137	0.054458	0.093825		38.4504	84.8211	62.6735	71.1102	73.4644	39.813	0.731677	63.4746	down
Pavir.1NG560100|Pavir.1NG560100.1.v3.1	Pavir.1NG560100		expressed protein	Pahal.A03861.1		expressed protein	LOC_Os02g57030.1				AT5G37360.1	expressed protein				798.67	0	0	0	850.074	1134.23	729.049	799.908		652.346	285.792	0	217.389	156.958	0	268.575	478.1	up
Pavir.8NG136800|Pavir.8NG136800.1.v3.1	Pavir.8NG136800		expressed protein	Pahal.H02319.1		expressed protein										0	3.41693	9.86551	13.7873	25.6762	25.2723	17.6201	13.4715		15.5033	18.613	24.7771	16.7045	9.7256	12.927	18.6959	7.65732	up
Pavir.4NG206600|Pavir.4NG206600.1.v3.1	Pavir.4NG206600 - (1 of 3) K19011 - achilleol B synthase (OSC6)	cycloartenol synthase 1	cycloartenol synthase, putative, expressed	Pahal.A00256.1	cycloartenol synthase 1	cycloartenol synthase, putative, expressed	LOC_Os11g35710.1	cycloartenol synthase 1	GRMZM2G468929_T01	cycloartenol synthase 1	AT5G36150.1	cycloartenol synthase, putative, expressed	Seita.7G042300.1	cycloartenol synthase 1	cycloartenol synthase, putative, expressed	16.6871	4.23946	24.3842	0	3.47936	2.83911	0	3.78039		0	0	2.10117	2.3194	3.01219	0	0	0	down
Pavir.6KG187800|Pavir.6KG187800.1.v3.1	Pavir.6KG187800 - (1 of 2) PTHR23244//PTHR23244:SF324 - KELCH REPEAT DOMAIN // SUBFAMILY NOT NAMED	Kelch repeat-containing F-box family protein	kelch repeat protein, putative, expressed	Pahal.F02137.1	Kelch repeat-containing F-box family protein	kelch repeat protein, putative, expressed	LOC_Os08g13360.1	Kelch repeat-containing F-box family protein	GRMZM2G121096_T01	Kelch repeat-containing F-box family protein			Seita.6G017700.1	Kelch repeat-containing F-box family protein	kelch repeat protein, putative, expressed	19.5283	45.2894	24.8463	26.9646	65.34	65.6459	79.1213	38.0862		23.2921	19.2584	10.5509	33.5921	8.08848	22.3446	13.3393	14.1347	up
Pavir.1KG184600|Pavir.1KG184600.1.v3.1	Pavir.1KG184600 - (1 of 2) PTHR33210:SF6 - PROTODERMAL FACTOR 1	protodermal factor 1	meiosis 5, putative, expressed				LOC_Os02g13660.1	protodermal factor 1					Seita.1G026600.1	protodermal factor 1	meiosis 5, putative, expressed	18.233	7.29147	11.0395	5.91021	5.11345	4.26905	0	0		0	1.08438	3.51156	0	0	2.06662	0	0	down
Pavir.6KG103700|Pavir.6KG103700.2.v3.1	Pavir.6KG103700 - (1 of 5) 2.6.1.19//2.6.1.96 - 4-aminobutyrate--2-oxoglutarate transaminase / Gamma-amino-N-butyrate transaminase // 4-aminobutyrate--pyruvate transaminase / Gamma-aminobutyric acid pyruvate transaminase	Pyridoxal phosphate (PLP)-dependent transferases superfamily protein	aminotransferase, putative, expressed													16.6936	17.6679	15.9203	16.1487	0	0	0	16.7617		19.9493	8.88464	2.54359	16.7912	0	12.3739	18.0432	0	down
Pavir.6KG360200|Pavir.6KG360200.2.v3.1	Pavir.6KG360200 - (1 of 3) PTHR23111//PTHR23111:SF35 - ZINC FINGER PROTEIN // SUBFAMILY NOT NAMED	Ran BP2/NZF zinc finger-like superfamily protein	zinc finger family protein, putative, expressed													47.8524	45.186	8.13756	41.1556	11.5068	16.7598	7.58453	10.9583		27.3917	24.0114	20.705	21.9112	22.7676	11.2472	10.6631	23.6264	down
Pavir.4KG058000|Pavir.4KG058000.7.v3.1	Pavir.4KG058000		oxidoreductase/ transition metal ion binding protein, putative, expressed													10.967	30.9892	15.3446	6.09418	1.54282	3.04546	4.83407	0.298341		6.94881	0	0.064871	0.247096	2.53342	0	0.805346	1.78675	down
Pavir.1NG409300|Pavir.1NG409300.1.v3.1	Pavir.1NG409300 - (1 of 13) K17991 - peroxygenase (PXG)	Caleosin-related family protein	caleosin related protein, putative, expressed	Pahal.A03331.1	Caleosin-related family protein	caleosin related protein, putative, expressed	LOC_Os02g50174.1	Caleosin-related family protein	GRMZM2G090609_T01	Caleosin-related family protein			Seita.1G311000.1	Caleosin-related family protein	caleosin related protein, putative, expressed	41.9362	57.5104	35.7018	43.8761	41.9499	0	29.9795	13.1869		80.1579	33.626	29.9677	51.5799	33.3084	34.031	26.0838	49.7528	down
Pavir.1NG080500|Pavir.1NG080500.1.v3.1	Pavir.1NG080500		expressed protein	Pahal.A00563.1		expressed protein			GRMZM2G070873_T01							4.09295	6.65705	3.83654	4.28526	7.75641	7.74359	26.4838	12.125		32.2156	3.875	0	2.66667	2.55449	2.42628	19.4389	2.58654	up
Pavir.1KG019300|Pavir.1KG019300.1.v3.1	Pavir.1KG019300 - (1 of 38) PF03763 - Remorin, C-terminal region (Remorin_C)	Remorin family protein	remorin family protein, putative, expressed	Pahal.A00024.1	Remorin family protein	remorin family protein, putative, expressed	LOC_Os02g02500.1	Remorin family protein	GRMZM2G119426_T01	Remorin family protein	AT2G02170.1	remorin family protein, putative, expressed	Seita.1G113900.1	Remorin family protein	remorin family protein, putative, expressed	13.5979	19.5644	18.9354	12.8343	0	12.8541	0	0		0	9.03542	56.8225	0	48.0735	0	0	0	down
Pavir.7KG018100|Pavir.7KG018100.1.v3.1	Pavir.7KG018100		expressed protein	Pahal.G01290.1		expressed protein										0	1.48945	0	0	1.97889	39.7205	1.19393	0.989446		0	0	0	0	0	0	0	0	up
Pavir.2NG603000|Pavir.2NG603000.2.v3.1	Pavir.2NG603000	calcium ion binding	expressed protein													54.8657	50.7963	51.3475	46.6846	0	34.0512	2.57466	0		4.20813	11.2628	9.256	213.31	10.58	119.523	2.10397	13.9636	down
Pavir.9NG682700|Pavir.9NG682700.1.v3.1	Pavir.9NG682700 - (1 of 3) K03358 - anaphase-promoting complex subunit 11 (APC11)	anaphase-promoting complex/cyclosome 11	anaphase-promoting complex subunit 11, putative, expressed													10.5534	12.957	13.0069	10.173	8.30763	6.64072	0	7.39511		9.58315	4.96943	13.0878	4.38691	8.70266	4.04432	4.76867	4.77465	down
Pavir.3KG119900|Pavir.3KG119900.1.v3.1	Pavir.3KG119900 - (1 of 3) PTHR24115//PTHR24115:SF515 - FAMILY NOT NAMED // KINESIN MOTOR PROTEIN-RELATED PROTEIN-RELATED	P-loop containing nucleoside triphosphate hydrolases superfamily protein	kinesin motor domain containing protein, putative, expressed	Pahal.C01145.1	P-loop containing nucleoside triphosphate hydrolases superfamily protein	kinesin motor domain containing protein, putative, expressed	LOC_Os05g02670.1	P-loop containing nucleoside triphosphate hydrolases superfamily protein	GRMZM2G083475_T01	P-loop containing nucleoside triphosphate hydrolases superfamily protein	AT3G45850.1	kinesin motor domain containing protein, putative, expressed	Seita.9G449500.1	ATP binding microtubule motor family protein	kinesin-related protein, putative, expressed	81.0997	46.7852	34.4409	39.0372	16.9207	11.773	21.0752	14.7846		80.1855	86.2133	151.56	93.2889	69.7323	76.0756	7.90037	158.536	down
Pavir.4KG245500|Pavir.4KG245500.1.v3.1	Pavir.4KG245500 - (1 of 226) K00430 - peroxidase (E1.11.1.7)	Peroxidase superfamily protein	peroxidase precursor, putative, expressed	Pahal.D01483.1	Peroxidase superfamily protein	peroxidase precursor, putative, expressed										0	15.3614	9.1465	0	33.648	49.4544	9.55015	25.8684		0	0	0	0	0	0	0	0	up
Pavir.8KG082300|Pavir.8KG082300.2.v3.1	Pavir.8KG082300 - (1 of 3) K03242 - translation initiation factor 2 subunit 3 (EIF2S3)	eukaryotic translation initiation factor 2 gamma subunit	eukaryotic translation initiation factor 2 subunit gamma, putative, expressed													10.7693	45.1931	1.34135	41.4038	7.76843	1.75942	11.1081	10.0936		4.28958	21.7262	29.1513	7.05189	22.3092	1.40973	24.3915	0	down
Pavir.2NG603000|Pavir.2NG603000.1.v3.1	Pavir.2NG603000	calcium ion binding	expressed protein	Pahal.B04567.1	calcium ion binding	expressed protein	LOC_Os07g43990.1	calcium ion binding	GRMZM2G099207_T01	calcium ion binding	AT4G08810.1	expressed protein	Seita.2G403100.1	calcium ion binding	expressed protein	2.08843	5.74776	0	0	53.7096	5.51689	22.7549	32.1519		87.5585	200.121	165.377	10.3707	172.631	7.49533	45.4289	171.07	up
Pavir.5NG346900|Pavir.5NG346900.1.v3.1	Pavir.5NG346900 - (1 of 2) PTHR22835//PTHR22835:SF162 - ZINC FINGER FYVE DOMAIN CONTAINING PROTEIN // SUBFAMILY NOT NAMED	GDSL-like Lipase/Acylhydrolase superfamily protein	GDSL-like lipase/acylhydrolase, putative, expressed	Pahal.H01141.1	GDSL-like Lipase/Acylhydrolase superfamily protein	GDSL-like lipase/acylhydrolase, putative, expressed	LOC_Os01g22640.1	GDSL-like Lipase/Acylhydrolase superfamily protein	GRMZM2G117030_T01	GDSL-like Lipase/Acylhydrolase superfamily protein			Seita.5G156900.1	GDSL-like Lipase/Acylhydrolase superfamily protein	GDSL-like lipase/acylhydrolase, putative, expressed	13.8683	20.7917	6.85182	6.99969	5.8531	5.06517	2.94315	4.22197		43.2931	82.8923	5.52417	21.2947	6.26913	51.3834	17.7028	46.0757	down
Pavir.9NG791600|Pavir.9NG791600.2.v3.1	Pavir.9NG791600 - (1 of 10) PF00046//PF01852//PF08670 - Homeobox domain (Homeobox) // START domain (START) // MEKHLA domain (MEKHLA)	Homeobox-leucine zipper family protein / lipid-binding START domain-containing protein	START domain containing protein, expressed													5.4807	17.3573	1.5872	2.60308	50.4882	69.2611	6.32396	7.97628		22.4901	24.5414	198.607	9.6219	28.175	67.255	61.7683	7.06823	up
Pavir.1NG061600|Pavir.1NG061600.2.v3.1	Pavir.1NG061600 - (1 of 3) K01011 - thiosulfate/3-mercaptopyruvate sulfurtransferase (TST, MPST, sseA)	mercaptopyruvate sulfurtransferase 1	rhodanese-like domain containing protein, putative, expressed													22.0413	32.9321	20.3427	13.4342	4.86275	9.34921	6.26777	0		15.9215	1.96061	1.33016	0	2.44801	1.83746	8.60321	1.64456	down
Pavir.4KG404200|Pavir.4KG404200.2.v3.1	Pavir.4KG404200 - (1 of 2) PTHR23177//PTHR23177:SF8 - MKIAA1688 PROTEIN // CRIB DOMAIN-CONTAINING PROTEIN RIC1-RELATED	ROP-interactive CRIB motif-containing protein 10	RIC10, putative, expressed													16.7676	16.3723	12.4003	12.0676	13.96	7.98088	0	0		105.057	118.521	0	39.0498	16.7209	69.1264	23.0438	113.589	down
Pavir.7NG406700|Pavir.7NG406700.1.v3.1	Pavir.7NG406700 - (1 of 362) PF00847 - AP2 domain (AP2)	ethylene responsive element binding factor 4	AP2 domain containing protein, expressed				LOC_Os04g52090.1	ERF domain protein 10	GRMZM2G068967_T01	ethylene response factor 7						7.59893	20.15	5.98403	9.55102	23.8563	18.551	15.488	32.8181		1.2378	4.91216	2.27862	4.75599	4.26797	1.20142	2.45963	2.26619	up
Pavir.5NG161200|Pavir.5NG161200.1.v3.1	Pavir.5NG161200 - (1 of 6) 3.2.2.2 - Inosine nucleosidase / Inosinase	uridine-ribohydrolase 2	inosine-uridine preferring nucleoside hydrolase family protein, putative, expressed	Pahal.E03576.1	uridine-ribohydrolase 2	inosine-uridine preferring nucleoside hydrolase family protein, putative, expressed	LOC_Os03g31170.1	uridine-ribohydrolase 2	GRMZM2G029845_T01	uridine-ribohydrolase 2			Seita.5G064300.1	uridine-ribohydrolase 2	inosine-uridine preferring nucleoside hydrolase family protein, putative, expressed	16.1484	9.72636	27.7406	22.8857	63.2025	62.528	49.94	38.8928		30.0703	5.62334	32.6057	31.1201	26.2887	19.0537	25.0123	6.39095	up
Pavir.3KG498700|Pavir.3KG498700.1.v3.1	Pavir.3KG498700 - (1 of 9) PF01439 - Metallothionein (Metallothio_2)	metallothionein 2A	metallothionein, putative, expressed	Pahal.C04443.1	metallothionein 2A	metallothionein, putative, expressed	LOC_Os12g38270.1	metallothionein 2A					Seita.3G326800.1	metallothionein 2A	metallothionein, putative, expressed	4.76725	8.31117	2.47403	8.4124	23.0664	12.0675	10.461	27.6881		0	0	0	0	0	0	0	0	up
Pavir.9KG532000|Pavir.9KG532000.2.v3.1	Pavir.9KG532000 - (1 of 2) PTHR24073//PTHR24073:SF422 - FAMILY NOT NAMED // RAS-RELATED PROTEIN RAB-2B	RAB GTPase homolog B1C	ras-related protein, putative, expressed													7.78896	8.3803	13.1601	12.2959	4.21019	3.54384	1.02335	1.076		4.77716	5.81901	4.54549	12.384	3.52596	10.0046	1.34862	5.69629	down
Pavir.5NG564900|Pavir.5NG564900.1.v3.1	Pavir.5NG564900 - (1 of 6) PF11717 - RNA binding activity-knot of a chromodomain (Tudor-knot)	histone acetyltransferase of the MYST family 2	MYST-like histone acetyltransferase 1, putative, expressed													6.4989	1.84661	9.38437	0.367802	24.9854	39.9435	3.59455	0		2.6252	0.956884	2.70727	0.059881	1.88077	1.01391	0.814089	0.586925	up
Pavir.3KG299800|Pavir.3KG299800.1.v3.1	Pavir.3KG299800 - (1 of 11) PTHR33869:SF5 - CLAVATA3/ESR (CLE)-RELATED PROTEIN 3		expressed protein	Pahal.C01968.1		expressed protein										12.3932	10.2097	20.8204	8.7654	1.87942	1.52818	1.66448	1.83748		31.4771	0	0	0	0	2.44299	19.9318	2.36697	down
Pavir.6NG105500|Pavir.6NG105500.1.v3.1	Pavir.6NG105500 - (1 of 2) PTHR30272//PTHR30272:SF6 - 3R -HYDROXYMYRISTOYL- ACYL-CARRIER-PROTEIN DEHYDRATASE // SUBFAMILY NOT NAMED	Thioesterase superfamily protein	FabA-like domain containing protein, expressed													16.1835	12.3455	9.37053	10.595	0	9.76107	0	8.24343		8.36323	22.8416	24.6781	0	29.2632	0	0	20.8154	down
Pavir.9KG436500|Pavir.9KG436500.1.v3.1	Pavir.9KG436500 - (1 of 27) PF05701 - Weak chloroplast movement under blue light (WEMBL)	Plant protein of unknown function (DUF827)	expressed protein	Pahal.D02323.1	Plant protein of unknown function (DUF827)	expressed protein	LOC_Os03g22040.1	Plant protein of unknown function (DUF827)	GRMZM2G012970_T01	Plant protein of unknown function (DUF827)			Seita.9G411600.1	Plant protein of unknown function (DUF827)	expressed protein	16.4215	12.7808	15.5445	11.2117	14.7346	0	0	0		0	0	8.65959	0	0	2.42197	0	3.50118	down
Pavir.3KG509500|Pavir.3KG509500.1.v3.1	Pavir.3KG509500 - (1 of 27) PF00407 - Pathogenesis-related protein Bet v I family (Bet_v_1)	MLP-like protein 34	pathogenesis-related Bet v I family protein, putative, expressed	Pahal.I04611.1		pathogenesis-related Bet v I family protein, putative, expressed										4.4275	0	0	2.98067	8.36061	34.9743	7.79084	3.35481		0	0	0	0	0	0	0	0	up
Pavir.1KG540400|Pavir.1KG540400.1.v3.1	Pavir.1KG540400	Cytochrome C1 family	expressed protein	Pahal.A03851.1	Cytochrome C1 family	expressed protein			GRMZM2G079782_T02	Cytochrome C1 family			Seita.1G362800.1	Cytochrome C1 family	expressed protein	0	14.2543	0	0	19.1767	16.772	12.9404	16.2342		12.1259	0	0	0	0	7.89018	0	0	up
Pavir.4NG246000|Pavir.4NG246000.1.v3.1	Pavir.4NG246000 - (1 of 4) PF12263 - Protein of unknown function (DUF3611) (DUF3611)	translocon at inner membrane of chloroplasts 21	tic21, putative, expressed	Pahal.D00782.1	translocon at inner membrane of chloroplasts 21	tic21, putative, expressed	LOC_Os06g43130.1	translocon at inner membrane of chloroplasts 21					Seita.4G250300.1	translocon at inner membrane of chloroplasts 21	tic21, putative, expressed	21.0886	18.252	12.7883	13.3369	16.4969	6.89509	0	0		9.8033	15.9841	12.1114	14.4996	13.7065	12.3127	0	18.5585	down
Pavir.4KG114700|Pavir.4KG114700.1.v3.1	Pavir.4KG114700 - (1 of 11) PTHR22595//PTHR22595:SF34 - CHITINASE-RELATED // BASIC ENDOCHITINASE B	basic chitinase	CHIT4 - Chitinase family protein precursor, expressed	Pahal.D00208.1	basic chitinase	CHIT4 - Chitinase family protein precursor, expressed	LOC_Os06g51060.1	basic chitinase			AT3G12500.1	CHIT8 - Chitinase family protein precursor, expressed	Seita.4G286000.1	basic chitinase	CHIT4 - Chitinase family protein precursor, expressed	10.5571	17.0232	13.0146	4.59399	45.8627	45.7296	30.1202	17.2112		38.7116	0.702146	1.20515	0	0.257511	20.1588	0.870386	10.0918	up
Pavir.4KG029200|Pavir.4KG029200.1.v3.1	Pavir.4KG029200 - (1 of 33) PF12734 - Cysteine-rich TM module stress tolerance (CYSTM)	cadmium tolerance 1	expressed protein	Pahal.J00225.1	cadmium tolerance 1	expressed protein			GRMZM2G173615_T01	cadmium tolerance 1						2.26284	26.5491	17.6987	2.27206	3.98332	2.42497	1.73531	0		0	0	0	0	0	0	0	0	down
Pavir.3KG416700|Pavir.3KG416700.1.v3.1	Pavir.3KG416700 - (1 of 50) PF00280 - Potato inhibitor I family (potato_inhibit)	Serine protease inhibitor, potato inhibitor I-type family protein	inhibitor I family protein, putative, expressed	Pahal.C03570.1	Serine protease inhibitor, potato inhibitor I-type family protein	inhibitor I family protein, putative, expressed							Seita.3G311700.1	Serine protease inhibitor, potato inhibitor I-type family protein	expressed protein	0	11.6039	0	0	0.868627	42.4804	34.1216	2.91961		0	0.937255	0	0	0	0	0.584314	0	up
Pavir.5KG749200|Pavir.5KG749200.1.v3.1	Pavir.5KG749200 - (1 of 2) PTHR30540:SF7 - K+ POTASSIUM TRANSPORTER	high affinity K+ transporter 5	potassium transporter, putative, expressed	Pahal.A01932.1	high affinity K+ transporter 5	potassium transporter, putative, expressed	LOC_Os06g45940.2	potassium transporter 1	GRMZM2G438960_T01	high affinity K+ transporter 5	AT5G09400.1	potassium transporter, putative, expressed	Seita.J004400.1	high affinity K+ transporter 5	potassium transporter, putative, expressed	8.61116	9.08889	5.91706	6.74679	15.0678	55.3072	28.4154	8.29514		0	0	0	0	0	0	0	0	up
Pavir.4KG354400|Pavir.4KG354400.1.v3.1	Pavir.4KG354400 - (1 of 2) PTHR22957//PTHR22957:SF274 - TBC1 DOMAIN FAMILY MEMBER GTPASE-ACTIVATING PROTEIN // SUBFAMILY NOT NAMED	Ypt/Rab-GAP domain of gyp1p superfamily protein	rabGAP/TBC domain-containing protein, putative, expressed	Pahal.D00618.1	Ypt/Rab-GAP domain of gyp1p superfamily protein	rabGAP/TBC domain-containing protein, putative, expressed	LOC_Os06g45080.1	Ypt/Rab-GAP domain of gyp1p superfamily protein	GRMZM2G031370_T01	Ypt/Rab-GAP domain of gyp1p superfamily protein	AT4G29950.1	rabGAP/TBC domain-containing protein, putative, expressed	Seita.4G188300.1	Ypt/Rab-GAP domain of gyp1p superfamily protein	rabGAP/TBC domain-containing protein, putative, expressed	6.87297	14.3387	0	3.99505	12.6472	11.2098	14.6144	12.6739		8.62994	16.5541	14.1713	26.8104	19.5717	15.3771	3.9121	19.4475	up
Pavir.2NG258400|Pavir.2NG258400.1.v3.1	Pavir.2NG258400 - (1 of 5) PTHR23155//PTHR23155:SF635 - LEUCINE-RICH REPEAT-CONTAINING PROTEIN // SUBFAMILY NOT NAMED	NB-ARC domain-containing disease resistance protein	Leucine Rich Repeat family protein, expressed	Pahal.D01092.1	LRR and NB-ARC domains-containing disease resistance protein	disease resistance protein RGA2, putative, expressed							Seita.2G176700.1	NB-ARC domain-containing disease resistance protein	Leucine Rich Repeat family protein, expressed	16.6404	18.023	0	17.6354	0	0	0	0		0	0	0	6.6212	0	4.56552	0	0	down
Pavir.3NG211100|Pavir.3NG211100.1.v3.1	Pavir.3NG211100 - (1 of 7) K04121 - ent-kaurene synthase (E4.2.3.19)	Terpenoid cyclases/Protein prenyltransferases superfamily protein	ent-kaurene synthase, chloroplast precursor, putative, expressed	Pahal.A02190.1	Terpenoid cyclases/Protein prenyltransferases superfamily protein	ent-kaurene synthase, chloroplast precursor, putative, expressed	LOC_Os11g28530.2	Terpenoid cyclases/Protein prenyltransferases superfamily protein	AC214360.3_FGT001	Terpenoid cyclases/Protein prenyltransferases superfamily protein			Seita.1G203500.1	Terpenoid cyclases/Protein prenyltransferases superfamily protein	ent-kaurene synthase, chloroplast precursor, putative, expressed	11.4248	18.856	0	0	23.8573	44.4954	38.0435	11.5549		0	0	0	0	0	0	0	0	up
Pavir.1KG440300|Pavir.1KG440300.1.v3.1	Pavir.1KG440300 - (1 of 199) PF00226 - DnaJ domain (DnaJ)	Chaperone DnaJ-domain superfamily protein	heat shock protein DnaJ, putative, expressed	Pahal.A02997.1	Chaperone DnaJ-domain superfamily protein	heat shock protein DnaJ, putative, expressed	LOC_Os02g46640.1	Chaperone DnaJ-domain superfamily protein	GRMZM2G112626_T01	Chaperone DnaJ-domain superfamily protein	AT5G16650.1	heat shock protein DnaJ, putative, expressed	Seita.1G280000.1	Chaperone DnaJ-domain superfamily protein	heat shock protein DnaJ, putative, expressed	0	0	82.655	0	0.008187	0	0	0		0	0	0	0	0	0	0	0	down
Pavir.3NG231500|Pavir.3NG231500.1.v3.1	Pavir.3NG231500 - (1 of 1) 4.2.3.19//4.2.3.30 - Ent-kaurene synthase / Ent-kaurene synthetase B // Ent-pimara-8(14),15-diene synthase	Terpenoid cyclases/Protein prenyltransferases superfamily protein	terpene synthase, putative, expressed	Pahal.A02190.1	Terpenoid cyclases/Protein prenyltransferases superfamily protein	ent-kaurene synthase, chloroplast precursor, putative, expressed	LOC_Os11g28530.2	Terpenoid cyclases/Protein prenyltransferases superfamily protein	AC214360.3_FGT001	Terpenoid cyclases/Protein prenyltransferases superfamily protein			Seita.1G203500.1	Terpenoid cyclases/Protein prenyltransferases superfamily protein	ent-kaurene synthase, chloroplast precursor, putative, expressed	3.05185	0	0.875279	0	18.9631	19.466	2.53834	10.3196		0	0	0	0	0	0	0	0	up
Pavir.9NG125100|Pavir.9NG125100.1.v3.1	Pavir.9NG125100		expressed protein													8.95783	0.903614	1.15663	0	2.15361	75.1581	0	1.28615		0	0	0	0	0	0	0	0	up
Pavir.3KG143900|Pavir.3KG143900.1.v3.1	Pavir.3KG143900 - (1 of 2) PTHR21736//PTHR21736:SF25 - VERNALIZATION-INSENSITIVE PROTEIN 3 // SUBFAMILY NOT NAMED	Fibronectin type III domain-containing protein	Fibronectin type III domain containing protein, expressed	Pahal.C01335.1	Fibronectin type III domain-containing protein	Fibronectin type III domain containing protein, expressed	LOC_Os05g05310.2	Fibronectin type III domain-containing protein	GRMZM2G339820_T01	Fibronectin type III domain-containing protein			Seita.3G060000.1	Fibronectin type III domain-containing protein	Fibronectin type III domain containing protein, expressed	49.7677	50.0825	36.9604	42.3321	14.1942	21.0803	19.1723	7.4254		13.2309	27.7606	13.625	33.1778	14.1832	26.315	7.71789	32.8216	down
Pavir.5KG060800|Pavir.5KG060800.3.v3.1	Pavir.5KG060800 - (1 of 2) K12124 - GIGANTEA (GI)	gigantea protein (GI)	GIGANTEA, putative, expressed													16.7912	12.3503	4.73919	5.9542	10.1562	179.038	13.8455	191.035		158.943	76.1606	102.705	106.47	95.918	84.1822	118.302	108.932	up
Pavir.8KG210300|Pavir.8KG210300.1.v3.1	Pavir.8KG210300 - (1 of 3) PTHR22957//PTHR22957:SF302 - TBC1 DOMAIN FAMILY MEMBER GTPASE-ACTIVATING PROTEIN // SUBFAMILY NOT NAMED	Ypt/Rab-GAP domain of gyp1p superfamily protein	TBC domain containing protein, expressed	Pahal.H01079.1	Ypt/Rab-GAP domain of gyp1p superfamily protein	TBC domain containing protein, expressed	LOC_Os11g28990.1	Ypt/Rab-GAP domain of gyp1p superfamily protein	GRMZM2G122935_T02	Ypt/Rab-GAP domain of gyp1p superfamily protein			Seita.8G119700.1	Ypt/Rab-GAP domain of gyp1p superfamily protein	TBC domain containing protein, expressed	9.35659	13.5526	19.1629	13.7091	4.02486	5.89852	4.06059	4.66077		7.68457	0	24.0976	19.9891	24.3915	7.33074	0	15.6039	down
Pavir.6KG087600|Pavir.6KG087600.1.v3.1	Pavir.6KG087600 - (1 of 9) K00422 - polyphenol oxidase (E1.10.3.1)		polyphenol oxidase, putative, expressed	Pahal.J00960.1		polyphenol oxidase, putative, expressed			GRMZM2G319062_T01							27.3069	10.2929	12.9339	14.4906	3.73072	2.48507	3.70843	8.80083		0	0	0	0	0	0	0	0	down
Pavir.6KG277500|Pavir.6KG277500.4.v3.1	Pavir.6KG277500 - (1 of 2) PTHR12136//PTHR12136:SF49 - STEROIDOGENIC ACUTE REGULATORY PROTEIN STAR // SUBFAMILY NOT NAMED	Protein of unknown function (DUF1336)	DUF1336 domain containing protein, expressed													14.7476	15.2233	8.0803	12.4919	0	0	11.0063	0		11.0771	16.3319	25.8239	15.5562	22.189	0	0	47.507	down
Pavir.8NG101400|Pavir.8NG101400.2.v3.1	Pavir.8NG101400 - (1 of 45) PTHR12606//PTHR12606:SF1 - SENTRIN/SUMO-SPECIFIC PROTEASE // GH15225P		ulp1 protease family, C-terminal catalytic domain containing protein, expressed													11.658	14.6928	14.8415	11.9929	3.90454	10.6653	2.31146	7.51013		55.678	48.0061	76.1313	30.9818	57.7081	31.7065	45.9134	62.1332	down
Pavir.9NG033800|Pavir.9NG033800.1.v3.1	Pavir.9NG033800 - (1 of 2) PTHR31867//PTHR31867:SF5 - FAMILY NOT NAMED // EXPANSIN-A16-RELATED	expansin A4	expansin precursor, putative, expressed	Pahal.I01256.1	expansin A4	expansin precursor, putative, expressed	LOC_Os03g60720.1	expansin A4	GRMZM2G368886_T01	Barwin-like endoglucanases superfamily protein	AT2G39700.1	expansin precursor, putative, expressed	Seita.9G032400.1	expansin A4	expansin precursor, putative, expressed	24.5569	17.2877	19.2139	18.0623	0	0	0	1.7424		12.4373	48.0515	76.995	28.9019	169.859	0	0	9.09721	down
Pavir.6KG172200|Pavir.6KG172200.1.v3.1	Pavir.6KG172200 - (1 of 2) PTHR13343//PTHR13343:SF14 - CREG1 PROTEIN // GENOMIC DNA, CHROMOSOME 3, P1 CLONE: MXL8	proton gradient regulation 7	expressed protein	Pahal.J00860.1	proton gradient regulation 7	expressed protein	LOC_Os08g15500.1	proton gradient regulation 7	GRMZM2G036829_T01	proton gradient regulation 7	AT3G21200.1	expressed protein	Seita.6G094800.1	proton gradient regulation 7	expressed protein	19.5707	21.488	65.3304	65.9129	2.83885	10.6176	15.9114	22.9599		14.944	59.8923	79.9342	121.755	47.8113	36.6105	25.199	151.07	down
Pavir.1KG003000|Pavir.1KG003000.3.v3.1	Pavir.1KG003000 - (1 of 2) PTHR11254//PTHR11254:SF73 - HECT DOMAIN UBIQUITIN-PROTEIN LIGASE // E3 UBIQUITIN-PROTEIN LIGASE TRIP12	HEAT repeat ;HECT-domain (ubiquitin-transferase)	HECT-domain domain containing protein, expressed													19.033	22.6706	22.881	24.7564	0	0	16.7298	12.5285		13.6197	13.9571	13.9265	0	0	4.61842	13.3621	20.4373	down
Pavir.1KG261800|Pavir.1KG261800.2.v3.1	Pavir.1KG261800	Protease-associated (PA) RING/U-box zinc finger family protein	RING finger protein 13, putative, expressed													5.40709	7.51649	4.02564	5.46984	6.4679	35.3597	5.03801	23.9498		4.58495	10.0451	13.2846	6.26422	14.6419	2.4498	9.76093	4.79133	up
Pavir.2NG531400|Pavir.2NG531400.2.v3.1	Pavir.2NG531400 - (1 of 2) 3.1.3.57 - Inositol-1,4-bisphosphate 1-phosphatase / Inositol polyphosphate 1-phosphatase	Inositol monophosphatase family protein	inositol-1-monophosphatase, putative, expressed													0	12.7073	4.44997	4.61631	12.0488	11.2916	11.0343	11.4595		4.29637	4.9919	3.96275	0	4.38905	0	7.76527	0	up
Pavir.2NG408100|Pavir.2NG408100.1.v3.1	Pavir.2NG408100 - (1 of 5) K00306 - sarcosine oxidase / L-pipecolate oxidase (PIPOX)	FAD-dependent oxidoreductase family protein	FAD dependent oxidoreductase domain containing protein, expressed	Pahal.E03132.1	FAD-dependent oxidoreductase family protein	FAD dependent oxidoreductase domain containing protein, expressed	LOC_Os12g35890.1	FAD-dependent oxidoreductase family protein	GRMZM2G052266_T01	FAD-dependent oxidoreductase family protein	AT2G24580.1	FAD dependent oxidoreductase domain containing protein, expressed	Seita.5G020700.1	FAD-dependent oxidoreductase family protein	FAD dependent oxidoreductase domain containing protein, expressed	8.75112	7.71127	7.51398	3.34814	17.0955	18.024	11.1745	11.8992		1.19769	0	7.03978	5.81837	8.92285	0	1.73468	2.70723	up
Pavir.6KG254600|Pavir.6KG254600.1.v3.1	Pavir.6KG254600 - (1 of 2) K01099 - phosphatidylinositol-bisphosphatase (E3.1.3.36)	DNAse I-like superfamily protein	endonuclease/exonuclease/phosphatase family domain containing protein, expressed										Seita.6G152300.1	DNAse I-like superfamily protein	endonuclease/exonuclease/phosphatase family domain containing protein, expressed	26.0529	34.1714	16.8913	24.3512	9.41501	13.1462	12.4294	4.03717		48.7655	51.5306	16.6254	37.8007	15.4954	64.2292	16.6525	52.9986	down
Pavir.9NG817700|Pavir.9NG817700.1.v3.1	Pavir.9NG817700 - (1 of 2) PTHR12459:SF6 - TRANSMEMBRANE PROTEIN		expressed protein	Pahal.I00783.1		expressed protein	LOC_Os03g09090.1		GRMZM2G113775_T01		AT1G34630.1	expressed protein	Seita.9G510200.1		expressed protein	11.8517	14.2969	14.0325	13.1886	5.52896	5.13783	10.1573	4.44301		11.0635	8.66529	13.5377	10.9538	15.3659	7.26194	13.9511	5.41264	down
Pavir.1NG426000|Pavir.1NG426000.1.v3.1	Pavir.1NG426000 - (1 of 11) PF06454 - Protein of unknown function (DUF1084) (DUF1084)	tobamovirus multiplication protein 3	tobamovirus multiplication protein, putative, expressed	Pahal.A02936.1	tobamovirus multiplication protein 3	tobamovirus multiplication protein, putative, expressed	LOC_Os02g45870.1	tobamovirus multiplication protein 3								11.9961	10.364	9.5791	10.9324	7.94551	4.16279	0	5.25517		36.7424	33.5732	4.43757	21.1308	7.23396	36.1755	9.40015	42.3157	down
Pavir.9NG307500|Pavir.9NG307500.1.v3.1	Pavir.9NG307500 - (1 of 46) 1.14.13.21 - Flavonoid 3'-monooxygenase / Flavonoid 3'-hydroxylase	Cytochrome P450 superfamily protein	cytochrome P450, putative, expressed	Pahal.H01052.1	Cytochrome P450 superfamily protein	cytochrome P450, putative, expressed										16.412	23.2323	17.5024	12.5357	13.9157	10.848	1.75475	7.2042		136.629	179.259	2.09573	62.5607	5.00475	173.065	0.470728	204.61	down
Pavir.9NG775900|Pavir.9NG775900.1.v3.1	Pavir.9NG775900 - (1 of 5) PTHR11945//PTHR11945:SF208 - MADS BOX PROTEIN // MADS-BOX PROTEIN SOC1	AGAMOUS-like 20	OsMADS56 - MADS-box family gene with MIKCc type-box, expressed										Seita.9G561200.1	AGAMOUS-like 20	transcription factor, putative, expressed	28.9141	33.5411	31.0748	18.9559	2.74798	7.03632	3.64317	1.95809		17.5522	4.55016	1.39176	5.06815	8.75973	8.39907	2.30615	7.99572	down
Pavir.9KG392600|Pavir.9KG392600.1.v3.1	Pavir.9KG392600 - (1 of 6) PTHR10891//PTHR10891:SF597 - EF-HAND CALCIUM-BINDING DOMAIN CONTAINING PROTEIN // SUBFAMILY NOT NAMED	Calcium-binding EF-hand family protein	EF hand family protein, expressed	Pahal.B00593.1	Calcium-binding EF-hand family protein	EF hand family protein, expressed	LOC_Os03g29770.1	Calcium-binding EF-hand family protein	GRMZM2G035557_T01	Calcium-binding EF-hand family protein	AT2G44310.1	EF hand family protein, expressed	Seita.9G367000.1	Calcium-binding EF-hand family protein	EF hand family protein, expressed	43.756	35.4679	21.1338	21.1651	97.1773	92.9932	61.4276	49.4448		81.9074	27.5768	69.2947	18.9355	48.83	18.8646	81.5051	49.5497	up
Pavir.9NG097800|Pavir.9NG097800.1.v3.1	Pavir.9NG097800 - (1 of 2) PTHR24423:SF493 - PHYTOCHROME C	phytochrome C	phytochrome C, putative, expressed	Pahal.H01912.1	phytochrome A	phytochrome A, putative, expressed	LOC_Os03g19590.1	phytochrome B	GRMZM2G092174_T01	phytochrome B	AT5G35840.1	phytochrome C, putative, expressed	Seita.9G427800.1	phytochrome B	phytochrome B, putative, expressed	0.807286	2.33344	69.7119	0	0	0	0	0		0	82.0316	82.9262	0	72.438	0	0	109.578	down
Pavir.1KG126800|Pavir.1KG126800.1.v3.1	Pavir.1KG126800 - (1 of 4) PTHR10783//PTHR10783:SF44 - XENOTROPIC AND POLYTROPIC RETROVIRUS RECEPTOR 1-RELATED // SPX DOMAIN-CONTAINING PROTEIN 1-RELATED	SPX domain gene 1	SPX domain containing protein, putative, expressed	Pahal.A00725.1	SPX domain gene 2	SPX domain containing protein, putative, expressed			GRMZM2G171423_T02	SPX domain gene 2			Seita.1G044500.1	SPX domain gene 1	SPX domain containing protein, putative, expressed	8.35148	3.46265	4.51104	4.94762	9.03208	9.99221	16.5654	8.97171		4.01853	0	1.8332	0	5.94118	0	0	0	up
Pavir.9NG242200|Pavir.9NG242200.1.v3.1	Pavir.9NG242200 - (1 of 4) 3.4.14.2 - Dipeptidyl-peptidase II / Quiescent cell proline dipeptidase	Serine carboxypeptidase S28 family protein	OsProCP4 - Putative Lysosomal Pro-x Carboxypeptidase homologue, expressed	Pahal.I02824.1	Serine carboxypeptidase S28 family protein	OsProCP3 - Putative Lysosomal Pro-x Carboxypeptidase homologue, expressed	LOC_Os10g36780.3	Serine carboxypeptidase S28 family protein	GRMZM2G082502_T01	Serine carboxypeptidase S28 family protein	AT4G36195.1	OsProCP4 - Putative Lysosomal Pro-x Carboxypeptidase homologue, expressed	Seita.9G194300.1	Serine carboxypeptidase S28 family protein	OsProCP3 - Putative Lysosomal Pro-x Carboxypeptidase homologue, expressed	34.9601	29.0823	26.5014	14.6101	69.2539	45.4157	54.2284	49.13		30.4258	19.1327	17.1323	15.6467	17.277	16.6522	32.0757	15.722	up
Pavir.3KG141600|Pavir.3KG141600.2.v3.1	Pavir.3KG141600 - (1 of 1) PTHR35095:SF1 - F15K9.6		expressed protein													42.8783	11.8299	1.40368	0	57.4885	39.7508	37.5472	26.0646		28.1921	0	12.5002	0	7.65797	0	26.3697	6.97525	up
Pavir.3KG098300|Pavir.3KG098300.1.v3.1	Pavir.3KG098300 - (1 of 50) PF00280 - Potato inhibitor I family (potato_inhibit)	Serine protease inhibitor, potato inhibitor I-type family protein	expressed protein										Seita.3G067300.1	Serine protease inhibitor, potato inhibitor I-type family protein	inhibitor I family protein, putative, expressed	3.87057	3.68916	5.98535	7.19959	62.1087	6.28723	1.344	0		4.90433	2.3254	0.972973	3.07568	0	1.9907	4.80324	3.82768	up
Pavir.9NG042100|Pavir.9NG042100.1.v3.1	Pavir.9NG042100	maternal effect embryo arrest 14	expressed protein	Pahal.I01595.1	maternal effect embryo arrest 14	expressed protein	LOC_Os03g55670.1	maternal effect embryo arrest 14	GRMZM2G009958_T02	maternal effect embryo arrest 14	AT2G15890.1	expressed protein	Seita.9G079200.1	maternal effect embryo arrest 14	expressed protein	10.8406	25.8261	13.2954	11.4038	34.6857	26.0121	26.1925	53.9417		19.4224	13.8578	12.3013	14.4069	13.6422	12.2518	28.6251	7.25801	up
Pavir.9KG027400|Pavir.9KG027400.2.v3.1	Pavir.9KG027400 - (1 of 3) PTHR12894//PTHR12894:SF10 - CNH DOMAIN CONTAINING // VAM6/VPS39-LIKE PROTEIN	Vacuolar sorting protein 39	retrotransposon protein, putative, SINE subclass, expressed													5.13307	10.0069	4.33212	1.1665	10.7988	10.3791	10.6818	9.04883		5.76442	2.62461	4.08885	4.33984	5.36977	1.57604	4.86098	5.60447	up
Pavir.5NG543800|Pavir.5NG543800.1.v3.1	Pavir.5NG543800 - (1 of 2) K01464 - dihydropyrimidinase (DPYS, dht, hydA)	pyrimidine 2	dihydropyrimidinase, putative, expressed	Pahal.E01232.1	pyrimidine 2	dihydropyrimidinase, putative, expressed	LOC_Os01g59340.1	pyrimidine 2	GRMZM2G020002_T02	pyrimidine 2	AT5G12200.1	dihydropyrimidinase, putative, expressed	Seita.5G353700.1	pyrimidine 2	dihydropyrimidinase, putative, expressed	56.6204	74.2366	0	29.1273	77.1778	74.2439	105.146	81.7078		19.4594	6.87922	22.6547	27.0286	6.67662	5.75094	38.5294	30.5915	up
Pavir.5NG220800|Pavir.5NG220800.1.v3.1	Pavir.5NG220800 - (1 of 1) K09699 - 2-oxoisovalerate dehydrogenase E2 component (dihydrolipoyl transacylase) (DBT, bkdB)	2-oxoacid dehydrogenases acyltransferase family protein	2-oxo acid dehydrogenases acyltransferase domain containing protein, expressed	Pahal.E03118.1	2-oxoacid dehydrogenases acyltransferase family protein	2-oxo acid dehydrogenases acyltransferase domain containing protein, expressed	LOC_Os01g21160.1	2-oxoacid dehydrogenases acyltransferase family protein	GRMZM2G033644_T01	2-oxoacid dehydrogenases acyltransferase family protein	AT3G06850.1	2-oxo acid dehydrogenases acyltransferase domain containing protein, expressed	Seita.5G021800.1	2-oxoacid dehydrogenases acyltransferase family protein	2-oxo acid dehydrogenases acyltransferase domain containing protein, expressed	71.622	97.796	75.8948	98.0637	0	0	62.1202	0		97.2156	77.7955	0	93.2092	89.4287	97.4452	95.6473	0	down
Pavir.7KG154200|Pavir.7KG154200.1.v3.1	Pavir.7KG154200 - (1 of 2) K17637 - exocyst complex component 2 (EXOC2, SEC5)	Exocyst complex component SEC5	expressed protein	Pahal.G00160.1	Exocyst complex component SEC5	expressed protein	LOC_Os04g34450.1	Exocyst complex component SEC5	GRMZM2G044681_T01	exocyst complex component sec5	AT1G21170.1	expressed protein	Seita.7G096300.1	Exocyst complex component SEC5	expressed protein	11.7214	1.5008	0.678259	0.410006	65.312	24.3852	10.1297	5.23371		24.1061	0	2.73503	39.4869	14.978	22.2134	24.0672	6.99088	up
Pavir.9NG198000|Pavir.9NG198000.1.v3.1	Pavir.9NG198000 - (1 of 7) PF00954//PF01453//PF08276 - S-locus glycoprotein domain (S_locus_glycop) // D-mannose binding lectin (B_lectin) // PAN-like domain (PAN_2)	lectin protein kinase family protein	lectin protein kinase family protein, putative, expressed	Pahal.A01068.1	lectin protein kinase family protein	lectin protein kinase family protein, putative, expressed	LOC_Os03g62180.2	lectin protein kinase family protein	GRMZM2G113158_T01	lectin protein kinase family protein			Seita.9G019600.1	lectin protein kinase family protein	lectin protein kinase family protein, putative, expressed	2.96764	3.67828	1.24767	2.13192	45.201	3.51151	2.43746	2.4219		0	9.19104	0	0.539515	0	0	0	12.4368	up
Pavir.4KG048100|Pavir.4KG048100.1.v3.1	Pavir.4KG048100 - (1 of 21) K01897 - long-chain acyl-CoA synthetase (ACSL, fadD)	AMP-dependent synthetase and ligase family protein	AMP-binding enzyme, putative, expressed	Pahal.H01787.1	long-chain acyl-CoA synthetase 2	AMP-binding enzyme, putative, expressed	LOC_Os11g35400.1	long-chain acyl-CoA synthetase 2	GRMZM2G152127_T01	AMP-dependent synthetase and ligase family protein	AT1G64400.1	AMP-binding enzyme, putative, expressed	Seita.5G248800.1	AMP-dependent synthetase and ligase family protein	AMP-binding enzyme, putative, expressed	8.71363	5.97124	0	3.05801	21.7862	35.7391	11.5042	9.73883		0	0	0	0	0	0	0	0	up
Pavir.1NG434800|Pavir.1NG434800.1.v3.1	Pavir.1NG434800 - (1 of 48) PF04640 - PLATZ transcription factor (PLATZ)	PLATZ transcription factor family protein	zinc-binding protein, putative, expressed						GRMZM2G091044_T01	PLATZ transcription factor family protein			Seita.1G279800.1	PLATZ transcription factor family protein	zinc-binding protein, putative, expressed	14.3099	19.7465	18.2863	13.7149	32.1963	34.7522	49.1675	32.6242		20.2446	3.18255	1.03624	4.16674	1.66593	8.58889	8.52484	11.4621	up
Pavir.2KG176100|Pavir.2KG176100.2.v3.1	Pavir.2KG176100 - (1 of 4) PTHR15315//PTHR15315:SF22 - RING FINGER PROTEIN 41, 151 // SUBFAMILY NOT NAMED	RING/U-box superfamily protein	zinc finger, RING-type, putative, expressed													5.04574	8.22881	2.61162	4.76554	7.7873	13.0458	11.2355	12.2046		6.86024	14.3925	5.67234	9.20052	9.35118	10.0701	4.59097	15.9267	up
Pavir.5KG361100|Pavir.5KG361100.2.v3.1	Pavir.5KG361100 - (1 of 2) PTHR31503:SF1 - VACUOLAR CATION/PROTON EXCHANGER 1-RELATED	cation exchanger 1	sodium/calcium exchanger protein, putative, expressed													67.5359	71.0921	46.1905	101.557	19.5944	35.5948	12.5195	10.8762		47.1569	17.2456	26.2722	129.117	155.303	19.3794	43.7616	41.348	down
Pavir.1NG542000|Pavir.1NG542000.3.v3.1	Pavir.1NG542000 - (1 of 2) K07071 - uncharacterized protein (K07071)	NAD(P)-binding Rossmann-fold superfamily protein	cell division inhibitor, putative, expressed													26.2633	25.6598	20.5751	24.4685	27.6168	1.27751	1.1576	0.494051		13.6731	12.1973	11.7656	12.6146	10.6499	18.9563	6.80539	16.9761	down
Pavir.7KG307100|Pavir.7KG307100.3.v3.1	Pavir.7KG307100 - (1 of 2) PTHR18966//PTHR18966:SF245 - IONOTROPIC GLUTAMATE RECEPTOR // SUBFAMILY NOT NAMED	glutamate receptor 3.3	glutamate receptor, putative, expressed													0	0	0	0	80.9	2.08304	26.9652	0		56.7795	0	0	0	0	0	31.1574	37.0458	up
Pavir.7KG223300|Pavir.7KG223300.4.v3.1	Pavir.7KG223300 - (1 of 8) PF12579 - Protein of unknown function (DUF3755) (DUF3755)	Protein of unknown function (DUF3755)	myb-like DNA-binding domain containing protein, expressed													5.81605	3.97586	5.69083	7.0934	16.8549	12.1749	10.1185	11.3779		12.1315	2.57491	2.10851	1.38451	0.371313	4.20656	9.38294	4.64785	up
Pavir.9KG297400|Pavir.9KG297400.1.v3.1	Pavir.9KG297400 - (1 of 2) K05280 - flavonoid 3'-monooxygenase (E1.14.13.21)	Cytochrome P450 superfamily protein	cytochrome P450, putative, expressed	Pahal.H01052.1	Cytochrome P450 superfamily protein	cytochrome P450, putative, expressed	LOC_Os10g17260.1	Cytochrome P450 superfamily protein	GRMZM2G160763_T01	Cytochrome P450 superfamily protein	AT5G07990.1	cytochrome P450, putative, expressed	Seita.9G244600.1	Cytochrome P450 superfamily protein	cytochrome P450, putative, expressed	130.846	128.661	143.079	96.5089	108.003	68.9916	4.05817	63.805		827.749	823.276	21.9493	295.609	29.3081	1132.95	4.49086	1164.8	down
Pavir.6KG089300|Pavir.6KG089300.1.v3.1	Pavir.6KG089300 - (1 of 4) PTHR10374:SF17 - GLYOXALASE I HOMOLOG	glyoxalase I homolog	glyoxalase family protein, putative, expressed	Pahal.F01246.1	glyoxalase I homolog	glyoxalase family protein, putative, expressed	LOC_Os08g09250.1	glyoxalase I homolog	GRMZM2G181192_T02	glyoxalase I homolog	AT1G11840.6	glyoxalase family protein, putative, expressed	Seita.6G036000.1	glyoxalase I homolog	glyoxalase family protein, putative, expressed	665.814	132.29	61.2712	59.2334	667.422	657.322	706.77	609.546		722.226	311.941	34.4731	284.698	263.707	585.739	70.727	743.221	up
Pavir.2NG543400|Pavir.2NG543400.1.v3.1	Pavir.2NG543400 - (1 of 3) K08906 - cytochrome c6 (petJ)	Cytochrome c	cytochrome c, putative, expressed								AT5G45040.1	cytochrome c, putative, expressed				0	9.41568	8.80357	2.81486	30.2567	17.2108	15.1056	15.0897		9.19568	15.828	11.8547	0	11.2157	8.54433	9.20849	13.1898	up
Pavir.1KG075700|Pavir.1KG075700.1.v3.1	Pavir.1KG075700 - (1 of 4) PTHR33179//PTHR33179:SF7 - FAMILY NOT NAMED // GENOMIC DNA, CHROMOSOME 3, P1 CLONE:MKA23	VQ motif-containing protein	VQ domain containing protein, putative, expressed													13.2414	13.2737	8.67351	10.438	13.8753	28.9053	29.0164	17.54		16.0646	3.37858	2.96992	6.55172	2.31621	7.24945	11.7828	10.909	up
Pavir.9KG025700|Pavir.9KG025700.1.v3.1	Pavir.9KG025700		oxidoreductase/ transition metal ion binding protein, putative, expressed	Pahal.J00326.1		oxidoreductase/ transition metal ion binding protein, putative, expressed	LOC_Os03g64400.1		GRMZM2G077222_T01		AT5G23890.1	oxidoreductase/ transition metal ion binding protein, putative, expressed	Seita.9G001300.1		oxidoreductase/ transition metal ion binding protein, putative, expressed	17.1948	17.2883	15.6925	14.1534	8.22574	9.62311	6.92126	3.33431		18.236	0.721809	16.7613	0	5.27656	10.8944	10.961	10.8029	down
Pavir.1NG542000|Pavir.1NG542000.2.v3.1	Pavir.1NG542000 - (1 of 2) K07071 - uncharacterized protein (K07071)	NAD(P)-binding Rossmann-fold superfamily protein	cell division inhibitor, putative, expressed													19.0961	16.4876	17.6195	14.8152	11.8029	2.25407	2.60645	0.759575		10.4986	12.8966	6.10068	3.01166	4.78303	9.14364	6.78581	16.8605	down
Pavir.2KG064100|Pavir.2KG064100.1.v3.1	Pavir.2KG064100 - (1 of 7) PTHR31934:SF4 - ALPHA/BETA-HYDROLASES SUPERFAMILY PROTEIN	alpha/beta-Hydrolases superfamily protein	lipase-related, putative, expressed	Pahal.C00116.1	alpha/beta-Hydrolases superfamily protein	lipase-related, putative, expressed			GRMZM2G166753_T01	alpha/beta-Hydrolases superfamily protein			Seita.8G016400.1	alpha/beta-Hydrolases superfamily protein	lipase-related, putative, expressed	3.28541	2.396	25.7618	38.8894	7.54438	3.5732	7.76521	3.33942		9.94172	9.67087	3.06124	0	2.84964	0.965638	12.8378	10.1374	down
Pavir.8KG332600|Pavir.8KG332600.1.v3.1	Pavir.8KG332600 - (1 of 2) PTHR31762//PTHR31762:SF4 - FAMILY NOT NAMED // EXPRESSED PROTEIN		expressed protein	Pahal.H01734.1		expressed protein	LOC_Os11g31950.1		GRMZM2G047791_T01		AT5G13260.1	expressed protein	Seita.8G134100.1		expressed protein	0.243319	7.96481	6.49515	11.3818	20.6388	14.1742	16.3276	13.3835		9.83392	3.96202	0	2.73036	1.91642	2.40219	10.7247	4.28364	up
Pavir.3KG240500|Pavir.3KG240500.3.v3.1	Pavir.3KG240500 - (1 of 2) PTHR11200//PTHR11200:SF119 - INOSITOL 5-PHOSPHATASE // PHOSPHOINOSITIDE PHOSPHATASE SAC9-RELATED	sacI homology domain-containing protein / WW domain-containing protein	SAC9, putative, expressed													3.91966	13.3013	0	7.51399	0.754084	65.2982	18.7808	19.0921		22.7107	7.83293	2.78499	0.494489	3.21792	27.1029	2.12049	4.10544	up
Pavir.9KG049600|Pavir.9KG049600.2.v3.1	Pavir.9KG049600 - (1 of 4) K08266 - G protein beta subunit-like (GBL)	Transducin/WD40 repeat-like superfamily protein	WD repeat-containing protein, putative, expressed													14.713	22.3522	15.4851	26.9362	13.2203	6.68898	8.21311	7.60801		9.18673	7.92082	19.1009	17.5326	17.8401	24.9437	0	20.4487	down
Pavir.8KG352300|Pavir.8KG352300.1.v3.1	Pavir.8KG352300		expressed protein				LOC_Os11g40200.1									16.6815	15.9523	12.3788	7.41644	0	0	9.23515	0		15.6096	0	12.5153	0	9.92139	0	7.20893	19.1153	down
Pavir.3KG246100|Pavir.3KG246100.1.v3.1	Pavir.3KG246100 - (1 of 6) K13424 - WRKY transcription factor 33 (WRKY33)	WRKY DNA-binding protein 33	WRKY53, expressed	Pahal.C03611.1	WRKY DNA-binding protein 33	WRKY53, expressed	LOC_Os05g27730.1	WRKY DNA-binding protein 33	GRMZM2G012724_T01	WRKY DNA-binding protein 33			Seita.3G282000.1	WRKY DNA-binding protein 33	WRKY53, expressed	28.2086	34.573	26.9581	5.59256	49.1575	55.1788	53.5612	52.4483		29.226	6.31726	1.42253	5.98676	2.20965	18.1922	10.5295	21.4155	up
Pavir.2NG126400|Pavir.2NG126400.4.v3.1	Pavir.2NG126400 - (1 of 3) PTHR33739:SF5 - MEDIATOR OF RNA POLYMERASE II TRANSCRIPTION SUBUNIT 33A	REF4-related 1	structural constituent of ribosome, putative, expressed													17.2886	13.2694	13.1044	15.3836	1.01098	0.684123	1.98082	0.834871		56.3158	4.87156	6.40863	0.778117	1.49609	24.7592	43.4613	12.6944	down
Pavir.1KG087300|Pavir.1KG087300.1.v3.1	Pavir.1KG087300 - (1 of 210) PF03106 - WRKY DNA -binding domain (WRKY)	WRKY DNA-binding protein 40	WRKY71, expressed	Pahal.A00553.1	WRKY DNA-binding protein 40	WRKY71, expressed	LOC_Os02g08440.1	WRKY DNA-binding protein 40								21.8088	17.7602	16.3716	9.86332	40.4937	34.9271	23.8559	34.7842		6.18849	5.34113	0	4.16556	1.75217	4.73378	3.43212	9.93514	up
Pavir.1KG358200|Pavir.1KG358200.1.v3.1	Pavir.1KG358200 - (1 of 3) PF03024 - Folate receptor family (Folate_rec)		CRP12 - Cysteine-rich family protein precursor, expressed	Pahal.A02352.1		CRP12 - Cysteine-rich family protein precursor, expressed	LOC_Os02g37940.1		GRMZM2G020653_T01		AT5G27830.4	CRP12 - Cysteine-rich family protein precursor, expressed	Seita.1G215800.1		CRP12 - Cysteine-rich family protein precursor, expressed	7.43534	37.5856	30.841	5.05235	6.90322	6.70193	6.16578	4.86206		6.51903	4.10018	7.93366	5.57413	7.57153	5.46764	6.79486	10.3481	down
Pavir.9NG104700|Pavir.9NG104700.5.v3.1	Pavir.9NG104700 - (1 of 2) PTHR37197//PTHR37197:SF1 - FAMILY NOT NAMED // F19K23.17 PROTEIN		expressed protein													30.6599	47.4721	27.6433	28.4088	22.6448	3.84363	10.7272	16.5896		16.8809	1.73458	0	2.37789	0	10.1919	8.50564	7.96734	down
Pavir.5NG128600|Pavir.5NG128600.1.v3.1	Pavir.5NG128600		expressed protein	Pahal.E03775.1		expressed protein					AT5G17460.2	expressed protein	Seita.5G085200.1		expressed protein	4.77994	27.9692	0	0	26.6396	18.7348	22.9593	21.0929		19.5481	7.24219	0	0	4.65409	16.3707	0	14.8158	up
Pavir.1NG316600|Pavir.1NG316600.1.v3.1	Pavir.1NG316600 - (1 of 2) PTHR19432//PTHR19432:SF43 - SUGAR TRANSPORTER // SUBFAMILY NOT NAMED	Major facilitator superfamily protein	sucrose transporter BoSUT1, putative, expressed	Pahal.A02254.1	sucrose-proton symporter 2	sucrose transporter BoSUT1, putative, expressed	LOC_Os02g36700.1	sucrose transporter 2	GRMZM2G106741_T01	Major facilitator superfamily protein			Seita.1G207000.1	sucrose transporter 2	sucrose transporter BoSUT1, putative, expressed	89.565	107.776	56.8996	60.4121	210.104	149.67	107.463	152.03		46.2614	6.50196	5.3372	5.94112	7.59834	18.804	36.5613	24.7901	up
Pavir.2NG501800|Pavir.2NG501800.3.v3.1	Pavir.2NG501800 - (1 of 2) PTHR22763//PTHR22763:SF71 - RING ZINC FINGER PROTEIN // PROTEIN Y105C5B.11, ISOFORM B	RING/U-box superfamily protein	zinc finger, C3HC4 type domain containing protein, expressed													22.6477	24.0515	12.9396	30.5034	96.5137	131.481	28.206	23.6242		82.9842	22.6896	14.1895	15.4152	11.6091	40.7526	65.8242	80.6052	up
Pavir.9NG699800|Pavir.9NG699800.1.v3.1	Pavir.9NG699800 - (1 of 4) PTHR31636:SF14 - SCARECROW-LIKE PROTEIN 9	GRAS family transcription factor	SCARECROW, putative, expressed	Pahal.H02567.1	GRAS family transcription factor	SCARECROW, putative, expressed	LOC_Os12g38490.1	GRAS family transcription factor	GRMZM2G157679_T02	GRAS family transcription factor	AT2G37650.1	SCARECROW, putative, expressed	Seita.5G377500.1	GRAS family transcription factor	ZOS1-16 - C2H2 zinc finger protein, expressed	0	0	0	0	38.9143	0	17.8605	16.781		27.8504	36.1805	0	24.4165	10.6287	56.1873	0	60.9188	up
Pavir.7NG095600|Pavir.7NG095600.1.v3.1	Pavir.7NG095600 - (1 of 17) PTHR12549//PTHR12549:SF15 - JMJC DOMAIN-CONTAINING HISTONE DEMETHYLATION PROTEIN // SUBFAMILY NOT NAMED	transcription factor jumonji (jmjC) domain-containing protein	jmjC domain containing protein, expressed													31.0608	37.1059	22.2827	2.34954	3.81702	0	0	0		10.3401	12.008	2.2969	3.5192	2.89245	4.58914	29.8223	1.45187	down
Pavir.9NG060100|Pavir.9NG060100.3.v3.1	Pavir.9NG060100 - (1 of 2) PTHR22763//PTHR22763:SF86 - RING ZINC FINGER PROTEIN // SUBFAMILY NOT NAMED	RING/U-box superfamily protein	RING finger protein 126, putative, expressed													10.6169	7.46739	3.09245	4.23315	9.87306	13.0698	16.805	13.8875		5.21492	10.0767	4.34356	2.57779	4.0757	11.1761	5.05435	10.0403	up
Pavir.4KG367500|Pavir.4KG367500.1.v3.1	Pavir.4KG367500		legume lectins beta domain containing protein, putative, expressed													7.0821	9.67421	0	11.3105	13.5244	16.981	14.7412	13.6415		2.21565	0	0	0	0	0	2.92909	0	up
Pavir.2NG055200|Pavir.2NG055200.1.v3.1	Pavir.2NG055200 - (1 of 2) K15075 - DNA repair/transcription protein MET18/MMS19 (MET18, MMS19)	ARM repeat superfamily protein	expressed protein	Pahal.B00469.1	ARM repeat superfamily protein	expressed protein	LOC_Os07g08050.1	ARM repeat superfamily protein	GRMZM2G080507_T02	ARF GTPase-activating protein	AT5G48120.1	expressed protein	Seita.2G051700.1	ARM repeat superfamily protein	expressed protein	0	0	33.4502	0	34.2734	28.284	44.6773	32.5969		60.3035	8.98986	0	0	8.32032	0	72.1896	24.5696	up
Pavir.8NG189000|Pavir.8NG189000.1.v3.1	Pavir.8NG189000 - (1 of 1) K13899 - cystatin-C (CST3)	Cystatin/monellin superfamily protein	cysteine proteinase inhibitor 8 precursor, putative, expressed	Pahal.H01043.1	Cystatin/monellin superfamily protein	cysteine proteinase inhibitor 8 precursor, putative, expressed										35.8483	21.5206	39.919	17.1067	376.256	19.3707	11.9666	16.1041		5.33933	7.5437	0	11.9254	0	14.9987	0	20.4229	up
Pavir.9KG560200|Pavir.9KG560200.1.v3.1	Pavir.9KG560200 - (1 of 158) PF14368 - Probable lipid transfer (LTP_2)	Bifunctional inhibitor/lipid-transfer protein/seed storage 2S albumin superfamily protein	LTPL151 - Protease inhibitor/seed storage/LTP family protein precursor, expressed	Pahal.I00084.1	Bifunctional inhibitor/lipid-transfer protein/seed storage 2S albumin superfamily protein	LTPL160 - Protease inhibitor/seed storage/LTP family protein precursor, expressed	LOC_Os03g02050.1	Bifunctional inhibitor/lipid-transfer protein/seed storage 2S albumin superfamily protein	GRMZM2G137329_T01	Bifunctional inhibitor/lipid-transfer protein/seed storage 2S albumin superfamily protein			Seita.9G570900.1	Bifunctional inhibitor/lipid-transfer protein/seed storage 2S albumin superfamily protein	LTPL151 - Protease inhibitor/seed storage/LTP family protein precursor, expressed	413.745	449.929	424.297	390.615	368.109	108.464	106.699	117.617		141.917	18.9324	2.41623	23.5131	3.07288	37.3321	174.874	65.4966	down
Pavir.8NG126600|Pavir.8NG126600.1.v3.1	Pavir.8NG126600 - (1 of 2) PTHR11654//PTHR11654:SF140 - OLIGOPEPTIDE TRANSPORTER-RELATED // SUBFAMILY NOT NAMED	Major facilitator superfamily protein	peptide transporter PTR2, putative, expressed	Pahal.H02039.1	Major facilitator superfamily protein	peptide transporter PTR2, putative, expressed	LOC_Os11g18110.1	nitrate transporter 1:2	GRMZM2G034389_T01	peptide transporter 2			Seita.7G148300.1	Major facilitator superfamily protein	TGF-beta receptor, type I/II extracellular region, putative, expressed	40.9022	6.82105	6.55855	20.1227	39.9781	43.8027	30.8021	41.743		49.4384	38.5593	32.4808	53.8185	22.7521	55.8571	31.5588	163.537	up
Pavir.5NG410700|Pavir.5NG410700.1.v3.1	Pavir.5NG410700 - (1 of 2) K12189 - ESCRT-II complex subunit VPS25 (VPS25, EAP20)	E2F/DP family winged-helix DNA-binding domain	vacuolar protein-sorting-associated protein 25, putative, expressed	Pahal.E02263.1	E2F/DP family winged-helix DNA-binding domain	vacuolar protein-sorting-associated protein 25, putative, expressed	LOC_Os01g46932.1	E2F/DP family winged-helix DNA-binding domain	GRMZM5G822563_T02	E2F/DP family winged-helix DNA-binding domain	AT4G19003.2	vacuolar protein-sorting-associated protein 25, putative, expressed	Seita.5G250900.1	E2F/DP family winged-helix DNA-binding domain	vacuolar protein-sorting-associated protein 25, putative, expressed	43.3592	40.7833	7.53348	36.3301	2.96254	0	0	0		0	0	0	33.6182	0	43.2054	0	0	down
Pavir.9NG527500|Pavir.9NG527500.1.v3.1	Pavir.9NG527500	RING/FYVE/PHD zinc finger superfamily protein	expressed protein	Pahal.B00552.1	RING/FYVE/PHD zinc finger superfamily protein	expressed protein			GRMZM2G065215_T01				Seita.6G249600.1	RING/FYVE/PHD zinc finger superfamily protein	expressed protein	4.75724	4.43853	1.83717	4.8012	11.4205	9.55498	8.818	12.4578		8.47619	0.998663	2.98957	3.65323	9.35801	0.789064	4.25544	10.6258	up
Pavir.2NG126400|Pavir.2NG126400.3.v3.1	Pavir.2NG126400 - (1 of 3) PTHR33739:SF5 - MEDIATOR OF RNA POLYMERASE II TRANSCRIPTION SUBUNIT 33A	REF4-related 1	structural constituent of ribosome, putative, expressed													20.8675	11.6315	29.0202	39.4183	1.16676	0.665269	1.69889	0.864052		56.311	4.9889	6.193	0.776752	1.92645	18.6788	70.1808	10.5482	down
Pavir.9KG586100|Pavir.9KG586100.1.v3.1	Pavir.9KG586100 - (1 of 2) K14525 - ribonucleases P/MRP protein subunit RPP25 (RPP25)	Alba DNA/RNA-binding protein	protein of unknown function domain containing protein, expressed	Pahal.I00399.1	Alba DNA/RNA-binding protein	protein of unknown function domain containing protein, expressed	LOC_Os04g34940.1	Alba DNA/RNA-binding protein	GRMZM2G142111_T01	Alba DNA/RNA-binding protein			Seita.7G098000.1	Alba DNA/RNA-binding protein	protein of unknown function domain containing protein, expressed	16.6229	16.3834	18.6044	8.7741	41.7452	22.9174	34.6309	28.44		27.6212	0	3.26761	3.4938	0	6.79277	30.8302	14.0733	up
Pavir.6KG256400|Pavir.6KG256400.1.v3.1	Pavir.6KG256400 - (1 of 9) PTHR10641//PTHR10641:SF503 - MYB-LIKE DNA-BINDING PROTEIN MYB // SUBFAMILY NOT NAMED	myb domain protein 43	MYB family transcription factor, putative, expressed						GRMZM2G106558_T02	myb domain protein 43						7.89238	14.6341	3.28759	5.90878	18.1287	19.3576	15.2571	12.2244		0	0.909769	0	0	0	0	0	1.63365	up
Pavir.9NG104700|Pavir.9NG104700.7.v3.1	Pavir.9NG104700 - (1 of 2) PTHR37197//PTHR37197:SF1 - FAMILY NOT NAMED // F19K23.17 PROTEIN		expressed protein													9.41866	20.8407	14.0641	11.5741	7.28861	2.84487	1.24143	6.64999		2.23423	0	0.55576	0.273155	0.396782	1.17467	2.06732	0	down
Pavir.5KG720800|Pavir.5KG720800.2.v3.1	Pavir.5KG720800 - (1 of 23) PF05212 - Protein of unknown function (DUF707) (DUF707)	Protein of unknown function (DUF707)	lysine ketoglutarate reductase trans-splicing related 1, putative, expressed													27.4829	142.803	21.1654	16.6164	160.215	134.127	153.705	115.841		92.9711	7.83683	5.66733	14.0325	4.32138	54.9004	88.0633	47.5857	up
Pavir.9NG775900|Pavir.9NG775900.2.v3.1	Pavir.9NG775900 - (1 of 5) PTHR11945//PTHR11945:SF208 - MADS BOX PROTEIN // MADS-BOX PROTEIN SOC1	AGAMOUS-like 20	OsMADS56 - MADS-box family gene with MIKCc type-box, expressed													15.5331	21.6115	8.50261	11.0834	36.1226	19.746	39.336	31.5849		6.77194	0.538853	0	0	0	4.51218	1.36293	4.82563	up
Pavir.9NG332000|Pavir.9NG332000.1.v3.1	Pavir.9NG332000 - (1 of 2) PTHR24064//PTHR24064:SF274 - FAMILY NOT NAMED // INORGANIC PHOSPHATE TRANSPORTER 1-4	phosphate transporter 1;4	inorganic phosphate transporter, putative, expressed	Pahal.I03864.1	phosphate transporter 1;4	inorganic phosphate transporter, putative, expressed	LOC_Os03g05620.1	phosphate transporter 1;7	GRMZM2G159075_T01	phosphate transporter 1;5	AT5G43370.1	inorganic phosphate transporter, putative, expressed	Seita.7G033100.1	phosphate transporter 1;5	inorganic phosphate transporter, putative, expressed	19.377	29.8139	11.5452	13.8057	36.5938	46.6124	40.7322	21.3267		5.95118	7.90914	1.54519	3.60778	1.56549	3.20831	18.5278	7.7506	up
Pavir.3KG509600|Pavir.3KG509600.1.v3.1	Pavir.3KG509600 - (1 of 27) PF00407 - Pathogenesis-related protein Bet v I family (Bet_v_1)	MLP-like protein 34	pathogenesis-related Bet v I family protein, putative, expressed													4.61799	0.889683	6.12096	5.1244	12.5993	52.374	7.55081	6.12682		2.35013	5.52605	0.987597	0.799742	0	0	0	18.154	up
Pavir.1KG065000|Pavir.1KG065000.2.v3.1	Pavir.1KG065000	Zinc finger C-x8-C-x5-C-x3-H type family protein	zinc finger C-x8-C-x5-C-x3-H type family protein, expressed													1.87456	24.5172	19.0994	25.5225	0	3.40712	5.61846	1.57139		1.53372	3.05307	24.7736	0	24.1207	1.80384	18.0971	1.35472	down
Pavir.9KG042800|Pavir.9KG042800.1.v3.1	Pavir.9KG042800 - (1 of 1) PF00009//PF03283 - Elongation factor Tu GTP binding domain (GTP_EFTU) // Pectinacetylesterase (PAE)	P-loop containing nucleoside triphosphate hydrolases superfamily protein	ATP binding protein, putative, expressed	Pahal.D02469.1	P-loop containing nucleoside triphosphate hydrolases superfamily protein	ATP binding protein, putative, expressed	LOC_Os03g19870.1	P-loop containing nucleoside triphosphate hydrolases superfamily protein	GRMZM2G024293_T01	P-loop containing nucleoside triphosphate hydrolases superfamily protein	AT4G21800.1	ATP binding protein, putative, expressed	Seita.9G426600.1	P-loop containing nucleoside triphosphate hydrolases superfamily protein	ATP binding protein, putative, expressed	19.4692	3.09344	0.841891	1.98263	19.9241	24.6796	24.6071	26.2831		4.78397	0.636915	16.5095	10.4259	13.2377	0	23.5939	18.688	up
Pavir.4KG253200|Pavir.4KG253200.2.v3.1	Pavir.4KG253200 - (1 of 6) PTHR10217//PTHR10217:SF524 - VOLTAGE AND LIGAND GATED POTASSIUM CHANNEL // SUBFAMILY NOT NAMED	cyclic nucleotide gated channel 1	cyclic nucleotide-gated ion channel 1, putative, expressed													43.0818	7.91512	50.8108	23.0932	60.9899	68.315	23.7986	6.10337		46.3622	10.9883	23.7594	29.6028	40.4329	42.6145	44.6492	68.2582		up
Pavir.2KG312000|Pavir.2KG312000.2.v3.1	Pavir.2KG312000 - (1 of 7) K15601 - lysine-specific demethylase 3 [EC:1.14.11.-] (KDM3)	Transcription factor jumonji (jmjC) domain-containing protein	jmjC domain containing protein, expressed													15.7446	5.8055	12.8184	9.28651	22.4348	36.0076	26.7556	27.7339		16.7936	21.3054	10.8727	9.45637	17.5291	26.993	31.3186	26.224	up
Pavir.5NG241700|Pavir.5NG241700.7.v3.1	Pavir.5NG241700															0	8.34806	7.72755	0	14.7353	10.363	12.0756	7.87825		9.79763	0	1.23427	5.42398	5.47043	7.36152	9.99558	4.18729	up
Pavir.5KG215400|Pavir.5KG215400.6.v3.1	Pavir.5KG215400 - (1 of 5) PTHR27001//PTHR27001:SF177 - FAMILY NOT NAMED // F11A17.22 PROTEIN-RELATED	Protein kinase superfamily protein	protein kinase, putative, expressed													22.1978	37.2263	16.9365	27.7384	19.829	33.3388	24.552	32.613		11.6272	6.89255	8.02435	7.71018	14.6221	9.24953	21.7725	13.9924		up
Pavir.5NG073300|Pavir.5NG073300.1.v3.1	Pavir.5NG073300 - (1 of 2) PTHR24031//PTHR24031:SF274 - RNA HELICASE // SUBFAMILY NOT NAMED	DEAD box RNA helicase 1	DEAD-box ATP-dependent RNA helicase 14, putative, expressed	Pahal.E04144.1	DEAD box RNA helicase family protein	DEAD-box ATP-dependent RNA helicase 14, putative, expressed			GRMZM2G077125_T01	DEAD box RNA helicase 1	AT5G14610.1	DEAD-box ATP-dependent RNA helicase 14, putative, expressed	Seita.5G121700.1	DEAD box RNA helicase 1	DEAD-box ATP-dependent RNA helicase 14, putative, expressed	32.4998	25.7208	0	27.6654	25.1066	29.2432	15.3834	29.6029		12.3609	5.30286	9.55558	12.4593	17.9184	9.94024	18.4769	26.0671		up
Pavir.7NG413800|Pavir.7NG413800.1.v3.1	Pavir.7NG413800 - (1 of 2) PTHR21660//PTHR21660:SF6 - THIOESTERASE SUPERFAMILY MEMBER-RELATED // F19P19.27 PROTEIN	Thioesterase superfamily protein	thioesterase family protein, putative, expressed						GRMZM5G885706_T02	Thioesterase superfamily protein			Seita.3G000900.1	Thioesterase superfamily protein	thioesterase family protein, putative, expressed	49.8218	162.876	44.6664	48.9895	47.8966	131.113	116.289	42.9069		64.9635	54.2763	66.1282	96.8951	147.045	102.389	153.941	110.644		up
Pavir.5NG131000|Pavir.5NG131000.1.v3.1	Pavir.5NG131000 - (1 of 2) PTHR19241//PTHR19241:SF262 - ATP-BINDING CASSETTE TRANSPORTER // ABC TRANSPORTER G FAMILY MEMBER 7	ABC-2 type transporter family protein	white-brown complex homolog protein 7, putative, expressed	Pahal.E03798.1	ABC-2 type transporter family protein	white-brown complex homolog protein 7, putative, expressed	LOC_Os01g03144.1	ABC-2 type transporter family protein	GRMZM2G119345_T01	ABC-2 type transporter family protein	AT2G01320.3	white-brown complex homolog protein 7, putative, expressed	Seita.5G083100.1	ABC-2 type transporter family protein	white-brown complex homolog protein 7, putative, expressed	58.7773	64.0471	40.7941	51.8468	85.4097	79.5307	83.3705	64.4882		62.3743	27.5145	37.5809	35.8787	61.0434	68.8203	76.7405	101.855		up
Pavir.8KG055700|Pavir.8KG055700.4.v3.1	Pavir.8KG055700		expressed protein													6.83418	3.23027	5.91643	6.98185	1.77265	7.69263	13.7159	7.66359		8.42037	3.56353	5.55808	4.39454	6.40053	10.48	7.28801	14.9516		up
Pavir.6KG173200|Pavir.6KG173200.1.v3.1	Pavir.6KG173200 - (1 of 2) 2.6.1.62 - Adenosylmethionine--8-amino-7-oxononanoate transaminase / DAPA aminotransferase	adenosylmethionine-8-amino-7-oxononanoate transaminases	aminotransferase, putative, expressed	Pahal.J00846.1	adenosylmethionine-8-amino-7-oxononanoate transaminases	aminotransferase, putative, expressed	LOC_Os08g14770.1	adenosylmethionine-8-amino-7-oxononanoate transaminases	GRMZM2G102156_T02	adenosylmethionine-8-amino-7-oxononanoate transaminases	AT5G57590.1	aminotransferase, putative, expressed	Seita.6G093600.1	adenosylmethionine-8-amino-7-oxononanoate transaminases	aminotransferase, putative, expressed	7.29798	10.9203	11.8087	4.92605	5.36742	9.3786	6.44657	9.44045		3.65497	3.76715	7.57493	6.34759	9.43167	11.0683	8.99029	7.79553		up
Pavir.3KG160200|Pavir.3KG160200.1.v3.1	Pavir.3KG160200 - (1 of 2) KOG0963//KOG0978 - Transcription factor/CCAAT displacement protein CDP1 // E3 ubiquitin ligase involved in syntaxin degradation	MAR binding filament-like protein 1	MAR-binding filament-like protein 1, putative, expressed	Pahal.C01546.1	MAR binding filament-like protein 1	MAR-binding filament-like protein 1, putative, expressed	LOC_Os05g08790.1	MAR binding filament-like protein 1	GRMZM2G106233_T01	MAR binding filament-like protein 1			Seita.5G128000.1	MAR binding filament-like protein 1	MAR-binding filament-like protein 1, putative, expressed	55.9171	59.2126	49.6129	56.3891	68.3341	52.4849	49.3097	55.8865		24.1068	48.4317	0	57.7165	61.4315	58.59	51.9648	84.6643		up
Pavir.9KG342200|Pavir.9KG342200.1.v3.1	Pavir.9KG342200 - (1 of 4) PTHR11566//PTHR11566:SF80 - DYNAMIN // DYNAMIN-RELATED PROTEIN 1C	DYNAMIN-like 1E	dynamin family protein, putative, expressed	Pahal.C02014.1	dynamin-like protein	dynamin family protein, putative, expressed	LOC_Os05g48240.1	dynamin-like protein	GRMZM2G070899_T01	DYNAMIN-like 1E	AT5G42080.1	dynamin family protein, putative, expressed	Seita.2G139700.1	DYNAMIN-like 1E	dynamin family protein, putative, expressed	10.1865	18.935	26.8224	20.8898	20.6661	16.0379	26.8572	15.1915		9.39634	17.9839	12.3925	12.2537	10.7341	26.47	29.6355	30.1948		up
Pavir.5KG078700|Pavir.5KG078700.11.v3.1	Pavir.5KG078700 - (1 of 2) K13098 - RNA-binding protein FUS (TLS, FUS)	TBP-associated factor 15B	transposon protein, putative, CACTA, En/Spm sub-class, expressed													4.71855	28.8147	27.8496	0	0.472401	0.495859	0.440834	0		14.5919	0	0	0	30.5899	0	0	0	down
Pavir.5KG409200|Pavir.5KG409200.1.v3.1	Pavir.5KG409200 - (1 of 1) 2.1.1.204 - tRNA (cytosine(38)-C(5))-methyltransferase	DNA methyltransferase-2	C-5 cytosine-specific DNA methylase, putative, expressed	Pahal.D01803.1	DNA methyltransferase-2	C-5 cytosine-specific DNA methylase, putative, expressed	LOC_Os01g42630.1	DNA methyltransferase-2	GRMZM2G157589_T01	DNA methyltransferase-2	AT5G25480.1	C-5 cytosine-specific DNA methylase, putative, expressed	Seita.5G223800.1	DNA methyltransferase-2	C-5 cytosine-specific DNA methylase, putative, expressed	50.1385	47.8265	29.3781	15.602	34.3505	35.0558	30.4389	21.7941		19.7903	8.5716	15.6581	12.9929	20.6753	15.3498	40.8976	36.5879		up
Pavir.5KG775000|Pavir.5KG775000.1.v3.1	Pavir.5KG775000 - (1 of 7) PTHR22870//PTHR22870:SF199 - REGULATOR OF CHROMOSOME CONDENSATION // SUBFAMILY NOT NAMED	Regulator of chromosome condensation (RCC1) family with FYVE zinc finger domain	FYVE zinc finger domain containing protein, expressed	Pahal.G02892.1	Regulator of chromosome condensation (RCC1) family with FYVE zinc finger domain	regulator of chromosome condensation, putative, expressed	LOC_Os05g01610.1	Regulator of chromosome condensation (RCC1) family with FYVE zinc finger domain	GRMZM2G125642_T01	Regulator of chromosome condensation (RCC1) family with FYVE zinc finger domain	AT5G42140.1	regulator of chromosome condensation, putative, expressed	Seita.4G097300.1	Regulator of chromosome condensation (RCC1) family with FYVE zinc finger domain	FYVE zinc finger domain containing protein, expressed	20.9328	44.9408	12.1512	45.0417	18.9607	11.7558	37.2601	37.2966		37.774	9.81018	7.80128	16.9148	34.0609	31.2963	40.0195	40.2434		up
Pavir.2NG336400|Pavir.2NG336400.1.v3.1	Pavir.2NG336400 - (1 of 2) PTHR10794:SF47 - ALPHA/BETA-HYDROLASES SUPERFAMILY PROTEIN	alpha/beta-Hydrolases superfamily protein	CAAX amino terminal protease family protein, putative, expressed	Pahal.B02922.1	alpha/beta-Hydrolases superfamily protein	CAAX amino terminal protease family protein, putative, expressed			GRMZM2G446625_T03	alpha/beta-Hydrolases superfamily protein			Seita.2G216100.1	alpha/beta-Hydrolases superfamily protein	CAAX amino terminal protease family protein, putative, expressed	4.43194	9.10172	6.18048	3.15715	8.39413	0	11.392	0		7.03061	0.465828	7.80532	6.68325	7.77286	10.0258	10.5652	13.1955		up
Pavir.3KG527400|Pavir.3KG527400.2.v3.1	Pavir.3KG527400 - (1 of 2) PTHR10358//PTHR10358:SF8 - ENDOSULFINE // SUBFAMILY NOT NAMED	cAMP-regulated phosphoprotein 19-related protein	Lg106, putative, expressed													25.523	13.4397	8.38222	13.6082	14.8932	11.43	22.3656	3.24047		9.5676	7.26298	14.4156	11.0284	25.6347	8.58779	29.0958	21.0744		up
Pavir.9KG621800|Pavir.9KG621800.1.v3.1	Pavir.9KG621800 - (1 of 1) 4.2.1.22//4.4.1.8 - Cystathionine beta-synthase / Serine sulfhydrase // Cystathionine beta-lyase / Cystine lyase	Pyridoxal-5\'-phosphate-dependent enzyme family protein	cysteine synthase, putative, expressed	Pahal.I00992.1	Pyridoxal-5\'-phosphate-dependent enzyme family protein	cysteine synthase, putative, expressed	LOC_Os03g11660.1	Pyridoxal-5\'-phosphate-dependent enzyme family protein					Seita.9G490000.1	Pyridoxal-5\'-phosphate-dependent enzyme family protein	cysteine synthase, putative, expressed	11.4141	11.0684	7.68977	2.67134	8.3097	0	7.68368	1.93841		10.2077	5.0031	0	6.05478	9.42747	8.86453	12.4423	11.8967		up
Pavir.3NG061000|Pavir.3NG061000.2.v3.1	Pavir.3NG061000 - (1 of 11) 1.3.1.74 - 2-alkenal reductase (NAD(P)(+)) / NADPH:2-alkenal alpha,beta-hydrogenase	alkenal reductase	NADP-dependent oxidoreductase, putative, expressed													13.8866	10.9948	10.1497	12.8392	9.28262	7.49329	0.51845	6.4371		45.9136	34.8604	0	19.9862	0	88.1714	0	124.562	down
Pavir.6NG325200|Pavir.6NG325200.3.v3.1	Pavir.6NG325200 - (1 of 1) KOG0265//KOG0286//KOG0643 - U5 snRNP-specific protein-like factor and related proteins // G-protein beta subunit // Translation initiation factor 3, subunit i (eIF-3i)/TGF-beta receptor-interacting protein (TRIP-1)		expressed protein													14.8142	10.621	7.52649	13.1823	0.494969	1.8308	1.15255	0		2.83819	0.631698	5.13669	6.04178	8.54229	7.96248	0.103935	12.3048	down
Pavir.5KG067300|Pavir.5KG067300.2.v3.1	Pavir.5KG067300 - (1 of 2) PTHR12555//PTHR12555:SF14 - UBIQUITIN FUSION DEGRADATON PROTEIN 1 // SUBFAMILY NOT NAMED	Ubiquitin fusion degradation UFD1 family protein	ZOS1-09 - C2H2 zinc finger protein, expressed													10.6098	9.42113	17.9644	41.8215	5.90974	4.73191	4.3467	4.99569		10.9628	4.31443	5.74203	5.69485	16.8919	17.0803	14.2985	4.09655	down
Pavir.1KG034800|Pavir.1KG034800.4.v3.1	Pavir.1KG034800 - (1 of 2) PTHR15495//PTHR15495:SF17 - NEGATIVE REGULATOR OF VESICLE FORMATION-RELATED // SUBFAMILY NOT NAMED	alpha/beta-Hydrolases superfamily protein	expressed protein													4.65697	0	7.44132	5.92941	28.7247	23.3625	38.6126	8.65359		0	0.758504	1.95145	6.40925	0.608644	7.24512	4.04367	5.31555	up
Pavir.5NG439500|Pavir.5NG439500.2.v3.1	Pavir.5NG439500 - (1 of 2) PTHR22850:SF85 - WD-40 REPEAT-CONTAINING PROTEIN MSI4-RELATED	Transducin family protein / WD-40 repeat family protein	WD domain, G-beta repeat domain containing protein, expressed													14.0629	6.21286	7.41279	7.00432	14.8009	8.66059	4.96939	3.52976		6.04234	5.36169	8.69192	3.0177	8.96838	7.59583	19.1145	11.206		up
Pavir.4KG402500|Pavir.4KG402500.1.v3.1	Pavir.4KG402500 - (1 of 2) PTHR10891//PTHR10891:SF624 - EF-HAND CALCIUM-BINDING DOMAIN CONTAINING PROTEIN // CALCIUM-BINDING PROTEIN KIC	pinoid-binding protein 1	EF hand family protein, putative, expressed	Pahal.D00344.1	pinoid-binding protein 1	EF hand family protein, putative, expressed										9.57439	20.0168	6.36829	5.02561	38.6481	16.0171	19.2976	84.8413		3.06707	1.56341	10.311	2.91342	23.3747	2.65	7.18415	3.62927	up
Pavir.7KG386900|Pavir.7KG386900.2.v3.1	Pavir.7KG386900 - (1 of 2) PTHR31803//PTHR31803:SF10 - FAMILY NOT NAMED // UBIQUINOL OXIDASE 4, CHLOROPLASTIC/CHROMOPLASTIC	Alternative oxidase family protein	immutans protein, putative, expressed													15.6574	19.3066	28.724	10.8255	50.4292	78.9132	13.8293	13.2148		15.8263	7.83017	13.9445	21.0054	23.6685	18.133	49.4417	36.0334		up
Pavir.5NG159000|Pavir.5NG159000.1.v3.1	Pavir.5NG159000 - (1 of 2) 4.1.2.27 - Sphinganine-1-phosphate aldolase / Sphingosine-1-phosphate lyase	dihydrosphingosine phosphate lyase	decarboxylase, putative, expressed	Pahal.E03596.1	dihydrosphingosine phosphate lyase	decarboxylase, putative, expressed	LOC_Os01g01080.1	dihydrosphingosine phosphate lyase	GRMZM2G044337_T01	dihydrosphingosine phosphate lyase	AT1G27980.1	decarboxylase, putative, expressed	Seita.5G066000.1	dihydrosphingosine phosphate lyase	decarboxylase, putative, expressed	71.5803	89.744	70.7259	76.6911	72.6216	85.0346	96.3904	67.1095		17.3812	16.2487	45.336	46.4735	38.3977	68.6431	75.9528	81.5695		up
Pavir.3NG203300|Pavir.3NG203300.1.v3.1	Pavir.3NG203300 - (1 of 131) PF03514 - GRAS domain family (GRAS)	GRAS family transcription factor	GRAS family transcription factor domain containing protein, expressed	Pahal.H00105.1	SCARECROW-like 14	GRAS family transcription factor domain containing protein, expressed			GRMZM2G018254_T01	GRAS family transcription factor						5.96247	7.42222	4.7442	4.53432	8.22716	16.0879	16.3422	9.60741		2.61704	0	0	0.147654	0	0.515556	4.66963	0	up
Pavir.7KG291400|Pavir.7KG291400.1.v3.1	Pavir.7KG291400 - (1 of 26) PF14299 - Phloem protein 2 (PP2)	phloem protein 2-A13	OsFBX148 - F-box domain containing protein, expressed	Pahal.G01988.1	phloem protein 2-A13	OsFBX148 - F-box domain containing protein, expressed			GRMZM2G081032_T01	phloem protein 2-A13			Seita.7G204800.1	phloem protein 2-A13	OsFBX148 - F-box domain containing protein, expressed	15.2551	20.5349	29.7613	19.7674	25.1443	3.54953	22.307	34.665		4.46925	6.44994	8.49293	2.05128	9.56782	11.9922	8.76147	14.6927		up
Pavir.9NG796500|Pavir.9NG796500.1.v3.1	Pavir.9NG796500 - (1 of 23) K13464 - jasmonate ZIM domain-containing protein (JAZ)	jasmonate-zim-domain protein 1	ZIM domain containing protein, putative, expressed	Pahal.I00651.1	jasmonate-zim-domain protein 1	ZIM domain containing protein, putative, expressed										4.10424	8.31576	2.97152	3.08121	53.3349	7.68424	7.43333	14.3527		1.08121	0.300606	0.340606	0.980606	0.726667	1.61818	0.530909	1.79879	up
Pavir.9KG538600|Pavir.9KG538600.1.v3.1	Pavir.9KG538600 - (1 of 2827) 2.7.11.1 - Non-specific serine/threonine protein kinase / Threonine-specific protein kinase	Protein kinase superfamily protein	tyrosine protein kinase domain containing protein, putative, expressed	Pahal.I03256.1	Protein kinase superfamily protein	tyrosine protein kinase domain containing protein, putative, expressed			GRMZM2G119521_T01	Protein kinase superfamily protein			Seita.9G245300.1	Protein kinase superfamily protein	tyrosine protein kinase domain containing protein, putative, expressed	9.38587	13.8276	11.8082	8.81155	9.84591	10.3926	15.9843	8.39764		27.9732	28.2501	12.4133	44.413	32.3612	59.1551	80.5678	82.3531		up
Pavir.7NG201100|Pavir.7NG201100.2.v3.1	Pavir.7NG201100 - (1 of 2) K10295 - F-box protein 9 (FBXO9)	F-box protein 7	OsFBX133 - F-box domain containing protein, expressed													29.4656	43.7763	68.873	49.7717	88.5018	68.2671	97.5898	62.4552		53.2696	26.3772	18.6022	26.0075	27.6296	70.1044	89.7853	91.1407		up
Pavir.6KG079200|Pavir.6KG079200.1.v3.1	Pavir.6KG079200															10.0813	9.02579	9.25	2.54563	18.5337	16.1032	25.6746	8.96429		8.73611	7.35516	12.2242	0.47619	9.5496	8.06151	33.0377	10.7242	up
Pavir.6KG101600|Pavir.6KG101600.1.v3.1	Pavir.6KG101600 - (1 of 362) PF00847 - AP2 domain (AP2)	ethylene responsive element binding factor 3	AP2 domain containing protein, expressed	Pahal.F01346.1	ERF domain protein 10	AP2 domain containing protein, expressed			GRMZM2G089995_T01	ethylene response factor 7						2.5045	7.66892	1.87613	0.855856	9.35248	7.01239	4.83896	33.0431		0.439189	0	0.811937	0	0	0.774775	0	1.41104	up
Pavir.7KG182400|Pavir.7KG182400.1.v3.1	Pavir.7KG182400 - (1 of 4) PTHR13832:SF314 - PROTEIN PHOSPHATASE 2C 10-RELATED	Protein phosphatase 2C family protein	protein phosphatase 2C, putative, expressed	Pahal.G00430.1	Protein phosphatase 2C family protein	protein phosphatase 2C, putative, expressed							Seita.7G119300.1	Protein phosphatase 2C family protein	protein phosphatase 2C, putative, expressed	14.1918	0	0	0	15.4449	12.4666	15.6453	12.5689		0	0	3.76819	0	0	0	0.499834	8.17916	up
Pavir.3NG189700|Pavir.3NG189700.5.v3.1	Pavir.3NG189700 - (1 of 2) PTHR21089:SF1 - BIFUNCTIONAL 3-DEHYDROQUINATE DEHYDRATASE/SHIKIMATE DEHYDROGENASE, CHLOROPLASTIC	dehydroquinate dehydratase, putative / shikimate dehydrogenase, putative	bifunctional 3-dehydroquinate dehydratase/shikimate dehydrogenase,chloroplast precursor, putative, expressed													2.42464	5.06479	1.66429	12.1032	14.6188	14.7407	17.2305	13.1984		2.67819	1.94981	5.75716	1.25538	4.39586	11.3841	2.7437	4.71191	up
Pavir.3NG080000|Pavir.3NG080000.2.v3.1	Pavir.3NG080000 - (1 of 1) PTHR36326:SF1 - PROTEIN MALE STERILE 5	Tetratricopeptide repeat (TPR)-like superfamily protein	tetratricopeptide repeat domain containing protein, expressed													11.6041	20.4365	18.7303	20.8702	0	12.6632	0	0		8.18658	0	7.55216	0	13.0397	0	16.7706	5.82648	down
Pavir.7KG198100|Pavir.7KG198100.1.v3.1	Pavir.7KG198100 - (1 of 2) PTHR22814//PTHR22814:SF149 - COPPER TRANSPORT PROTEIN ATOX1-RELATED // SUBFAMILY NOT NAMED	Heavy metal transport/detoxification superfamily protein	expressed protein				LOC_Os04g39320.1		GRMZM2G022699_T01				Seita.7G130300.1	Heavy metal transport/detoxification superfamily protein	expressed protein	8.01447	10.4344	7.12059	12.106	21.4044	23.6054	20.4644	10.2546		0.491625	0	0	2.20184	0	1.04292	1.21692	3.56533	up
Pavir.6NG365300|Pavir.6NG365300.6.v3.1	Pavir.6NG365300 - (1 of 3) K14972 - PAX-interacting protein 1 (PAXIP1, PTIP)		expressed protein													35.5721	36.6955	32.1526	26.0239	53.2092	20.2883	0	20.0534		27.8408	18.5922	16.6298	0	46.1877	37.2983	28.5856	34.6693		up
Pavir.5KG741200|Pavir.5KG741200.1.v3.1	Pavir.5KG741200		expressed protein				LOC_Os01g69870.1		GRMZM2G371079_T01				Seita.5G432800.1			8.88142	9.65349	15.9776	8.76548	9.06456	29.745	13.6759	21.1331		5.70224	5.18445	2.85376	7.54809	6.23057	12.4335	13.8908	16.8959		up
Pavir.7KG270700|Pavir.7KG270700.1.v3.1	Pavir.7KG270700 - (1 of 2) PTHR24012:SF493 - RNA-BINDING PROTEIN 28	RNA-binding (RRM/RBD/RNP motifs) family protein	RNA recognition motif containing protein, expressed	Pahal.G01780.1	RNA-binding (RRM/RBD/RNP motifs) family protein	RNA recognition motif containing protein, expressed	LOC_Os04g45930.3	RNA-binding (RRM/RBD/RNP motifs) family protein	GRMZM2G126665_T01	RNA-binding (RRM/RBD/RNP motifs) family protein	AT2G44710.1	RNA recognition motif containing protein, expressed	Seita.7G185700.1	RNA-binding (RRM/RBD/RNP motifs) family protein	RNA recognition motif containing protein, expressed	35.3618	40.1837	11.8993	40.7769	35.6876	35.0384	39.7723	35.9731		6.74908	8.3306	15.3478	6.95694	19.9569	19.6674	11.1491	37.0834		up
Pavir.5NG345400|Pavir.5NG345400.1.v3.1	Pavir.5NG345400 - (1 of 3) PTHR21495//PTHR21495:SF60 - NUCLEOPORIN-RELATED // SUBFAMILY NOT NAMED	Disease resistance-responsive (dirigent-like protein) family protein	expressed protein													1.70902	13.2902	8.4661	0.897959	2.93285	32.0527	55.8953	3.3917		0	0.645161	0	0.732061	0	0.592495	0.915076	1.20408	up
Pavir.2NG612900|Pavir.2NG612900.1.v3.1	Pavir.2NG612900 - (1 of 2) K08518 - syntaxin-binding protein 5 (STXBP5)	transducin family protein / WD-40 repeat family protein	expressed protein	Pahal.J01768.1	transducin family protein / WD-40 repeat family protein	expressed protein	LOC_Os07g49300.1	transducin family protein / WD-40 repeat family protein	GRMZM2G434696_T03	transducin family protein / WD-40 repeat family protein	AT5G05570.1	expressed protein	Seita.2G443200.1	transducin family protein / WD-40 repeat family protein	expressed protein	11.4702	27.5354	17.8981	6.27902	13.0828	27.8178	14.6882	23.8009		12.6026	11.628	7.56215	14.3603	21.3568	18.5679	38.3985	34.7906		up
Pavir.3NG247800|Pavir.3NG247800.2.v3.1	Pavir.3NG247800 - (1 of 2) PTHR35760:SF1 - SI:CH211-22I13.2 PROTEIN															5.47103	1.85458	37.1211	9.12693	2.90477	0	5.09735	5.99719		6.6078	4.95133	7.66184	1.31594	15.9311	2.29333	24.7855	5.78416	down
Pavir.8NG331600|Pavir.8NG331600.1.v3.1	Pavir.8NG331600 - (1 of 6) 2.7.1.25 - Adenylyl-sulfate kinase / APS kinase	adenosine-5\'-phosphosulfate (APS) kinase 3	adenylyl-sulfate kinase, putative, expressed													3.03822	0	2.37165	5.85943	9.74542	12.2772	7.06903	10.8574		5.58931	5.47961	1.01576	0.856369	9.32594	10.389	8.10624	1.64759	up
Pavir.3KG339000|Pavir.3KG339000.1.v3.1	Pavir.3KG339000 - (1 of 75) PF00560//PF08263//PF13855 - Leucine Rich Repeat (LRR_1) // Leucine rich repeat N-terminal domain (LRRNT_2) // Leucine rich repeat (LRR_8)	Protein kinase family protein with leucine-rich repeat domain	receptor-like protein kinase 5 precursor, putative, expressed	Pahal.C02264.1	Protein kinase family protein with leucine-rich repeat domain	receptor-like protein kinase 5 precursor, putative, expressed	LOC_Os05g44770.1	Protein kinase family protein with leucine-rich repeat domain	GRMZM2G132212_T01	Protein kinase family protein with leucine-rich repeat domain			Seita.3G173800.1	Protein kinase family protein with leucine-rich repeat domain	receptor-like protein kinase 5 precursor, putative, expressed	11.1185	15.5742	6.54039	8.84615	37.2225	37.6467	17.2979	15.8122		3.05336	6.37883	1.69442	5.15655	4.45442	13.6092	2.25567	19.9289	up
Pavir.1KG203800|Pavir.1KG203800.3.v3.1	Pavir.1KG203800 - (1 of 6) PTHR10706//PTHR10706:SF127 - F-BOX FAMILY PROTEIN // SUBFAMILY NOT NAMED	Galactose oxidase/kelch repeat superfamily protein	OsFBK5 - F-box domain and kelch repeat containing protein, expressed													25.3736	32.787	12.385	29.5972	35.6084	26.0743	39.1452	39.358		16.7711	20.7711	22.0775	11.3627	15.8959	48.4655	55.0887	62.8724		up
Pavir.2NG552000|Pavir.2NG552000.1.v3.1	Pavir.2NG552000			Pahal.B04426.1												7	6.71718	34.9035	17.8381	9.97405	8.58225	5.66321	42.1251		1.83446	32.3057	102.14	65.4385	599.763	2.96367	1.863	8.6876		up
Pavir.1KG186000|Pavir.1KG186000.1.v3.1	Pavir.1KG186000 - (1 of 64) PF05553 - Cotton fibre expressed protein (DUF761)		expressed protein	Pahal.A00920.1		expressed protein	LOC_Os02g13600.1		GRMZM5G891967_T01				Seita.1G027700.1		expressed protein	1.11745	0.2759	2.89806	0.939058	1.6615	1.4421	2.09862	1.24764		1.04764	4.29917	5.12706	8.2615	49.9001	0.774515	0.590028	2.19446		up
Pavir.4KG335800|Pavir.4KG335800.1.v3.1	Pavir.4KG335800 - (1 of 57) 1.14.13.121 - Premnaspirodiene oxygenase / Hyoscymus muticus premnaspirodiene oxygenase	cytochrome P450, family 71, subfamily B, polypeptide 37	cytochrome P450, putative, expressed	Pahal.A00584.1	cytochrome P450, family 71 subfamily B, polypeptide 7	cytochrome P450, putative, expressed	LOC_Os06g43430.1	cytochrome P450, family 71 subfamily B, polypeptide 7	GRMZM2G432167_T01	cytochrome P450, family 71 subfamily B, polypeptide 7			Seita.2G099300.1	cytochrome P450, family 71, subfamily B, polypeptide 24	cytochrome P450, putative, expressed	16.5523	23.4275	15.2357	16.1082	25.1086	28.2867	35.8449	20.2971		9.75141	3.10283	4.45712	2.60099	3.07588	2.80431	37.3931	7.63389		up
Pavir.6NG155900|Pavir.6NG155900.1.v3.1	Pavir.6NG155900 - (1 of 2) 3.1.26.12 - Ribonuclease E / RNase E	RNAse E/G-like	starch binding domain containing protein, putative, expressed	Pahal.F02751.1	RNAse E/G-like	starch binding domain containing protein, putative, expressed	LOC_Os08g23430.1	RNAse E/G-like	GRMZM2G328309_T01	RNAse E/G-like	AT2G04270.5	starch binding domain containing protein, putative, expressed	Seita.6G112900.1	RNAse E/G-like	starch binding domain containing protein, putative, expressed	38.4018	0	26.1832	29.9793	0	0	0	0		0	0	14.3117	0	0	0	34.3911	0	down
Pavir.1NG404300|Pavir.1NG404300.2.v3.1	Pavir.1NG404300 - (1 of 5) PTHR30540//PTHR30540:SF37 - OSMOTIC STRESS POTASSIUM TRANSPORTER // SUBFAMILY NOT NAMED	Potassium transporter family protein	potassium transporter, putative, expressed													15.9955	5.12309	23.1209	78.6129	4.45289	31.2793	3.57478	8.72466		5.13598	13.6948	13.8141	14.9141	45.081	35.1102	10.5257	42.0087		up
Pavir.3NG175400|Pavir.3NG175400.6.v3.1	Pavir.3NG175400 - (1 of 22) PF00190 - Cupin (Cupin_1)	RmlC-like cupins superfamily protein	cupin domain containing protein, expressed													10.3851	5.65062	10.692	4.03145	14.744	9.6601	5.05091	20.1902		34.1714	36.7562	2.52838	12.0959	1.78245	97.1113	25.9228	115.866		up
Pavir.6KG299800|Pavir.6KG299800.1.v3.1	Pavir.6KG299800 - (1 of 2) PTHR12300//PTHR12300:SF58 - HVA22-LIKE PROTEINS // SUBFAMILY NOT NAMED	HVA22 homologue E	HVA22, putative, expressed													43.9974	50.2579	33.432	76.7409	41.28	61.8424	50.9615	59.1556		49.1993	13.2479	10.8404	12.6357	6.46756	60.2412	96.9238	73.2164		up
Pavir.9KG191700|Pavir.9KG191700.1.v3.1	Pavir.9KG191700 - (1 of 2) PTHR11863//PTHR11863:SF47 - STEROL DESATURASE // SUBFAMILY NOT NAMED	Fatty acid hydroxylase superfamily	WAX2, putative, expressed	Pahal.A02578.1	Fatty acid hydroxylase superfamily	WAX2, putative, expressed	LOC_Os02g40784.1	Fatty acid hydroxylase superfamily	GRMZM2G099097_T01	Fatty acid hydroxylase superfamily	AT1G02205.3	WAX2, putative, expressed	Seita.1G362700.1	Fatty acid hydroxylase superfamily	WAX2, putative, expressed	31.1351	51.7876	38.6195	40.9562	31.8198	35.3728	16.1629	28.8097		68.1877	39.3005	0	20.9703	0	168.495	37.9483	163.931		up
Pavir.9KG488600|Pavir.9KG488600.1.v3.1	Pavir.9KG488600 - (1 of 4) PTHR33981//PTHR33981:SF3 - FAMILY NOT NAMED // EXPRESSED PROTEIN	HSP20-like chaperones superfamily protein	SLT1 protein, putative, expressed	Pahal.I04531.1	HSP20-like chaperones superfamily protein	SLT1 protein, putative, expressed	LOC_Os03g16910.1	HSP20-like chaperones superfamily protein	GRMZM2G063875_T02	HSP20-like chaperones superfamily protein			Seita.9G451600.1	HSP20-like chaperones superfamily protein	SLT1 protein, putative, expressed	8.5544	9.80966	13.3124	20.439	16.554	6.93161	23.1186	26.6273		4.65696	0	4.39566	6.54778	1.65667	11.1404	22.5178	5.86889		up
Pavir.7NG122700|Pavir.7NG122700.1.v3.1	Pavir.7NG122700 - (1 of 8) K08150 - MFS transporter, SP family, solute carrier family 2 (myo-inositol transporter), member 13 (SLC2A13, ITR)	inositol transporter 2	transporter family protein, putative, expressed	Pahal.G01035.1	inositol transporter 2	transporter family protein, putative, expressed	LOC_Os07g05640.1	inositol transporter 2	AC194457.3_FGT001	inositol transporter 4	AT1G30220.1	transporter family protein, putative, expressed	Seita.2G118600.1	inositol transporter 4	transporter family protein, putative, expressed	5.96423	16.7106	4.96183	6.07013	12.9126	10.9355	0.894779	5.06908		10.7781	11.78	10.3203	1.52108	1.99394	30.1656	1.69246	66.4467		up
Pavir.4NG293900|Pavir.4NG293900.2.v3.1	Pavir.4NG293900 - (1 of 4) PTHR18966//PTHR18966:SF250 - IONOTROPIC GLUTAMATE RECEPTOR // SUBFAMILY NOT NAMED	glutamate receptor 3.4	glutamate receptor, putative, expressed													23.5393	33.1291	20.8113	17.9316	21.6947	18.2955	25.7404	7.67703		3.41834	2.96653	2.231	4.68903	2.2288	3.97272	28.6158	1.38213		up
Pavir.9NG691500|Pavir.9NG691500.1.v3.1	Pavir.9NG691500 - (1 of 7) PTHR11260//PTHR11260:SF261 - GLUTATHIONE S-TRANSFERASE, GST, SUPERFAMILY, GST DOMAIN CONTAINING // SUBFAMILY NOT NAMED	glutathione transferase lambda 2	IN2-1 protein, putative, expressed						GRMZM2G042639_T05	glutathione transferase lambda 2						49.9844	56.8422	24.6712	54.0896	56.3289	57.3157	60.8605	40.899		28.117	20.1848	2.03083	10.9514	0	90.9104	26.1319	55.0654		up
Pavir.7NG244900|Pavir.7NG244900.1.v3.1	Pavir.7NG244900 - (1 of 2) 3.5.3.12 - Agmatine deiminase	porphyromonas-type peptidyl-arginine deiminase family protein	agmatine deiminase, putative, expressed	Pahal.G00537.1	porphyromonas-type peptidyl-arginine deiminase family protein	agmatine deiminase, putative, expressed	LOC_Os04g39210.1	porphyromonas-type peptidyl-arginine deiminase family protein	GRMZM2G064159_T02	porphyromonas-type peptidyl-arginine deiminase family protein			Seita.7G129300.1	porphyromonas-type peptidyl-arginine deiminase family protein	agmatine deiminase, putative, expressed	17.2512	3.69073	0.702711	8.1122	5.696	1.54569	4.17066	2.24247		4.71836	6.779	1.62798	0.570098	4.50032	3.01309	12.0261	21.6255		up
Pavir.5NG552300|Pavir.5NG552300.2.v3.1	Pavir.5NG552300 - (1 of 7) PTHR23334//PTHR23334:SF25 - CCAAT/ENHANCER BINDING PROTEIN // SUBFAMILY NOT NAMED	Basic-leucine zipper (bZIP) transcription factor family protein	bZIP transcription factor domain containing protein, expressed													11.9379	16.6279	13.9782	11.6515	13.5357	9.83244	14.2128	19.4472		4.01283	3.58861	3.8363	3.52398	2.74196	6.6872	22.0797	10.0148		up
Pavir.3NG152200|Pavir.3NG152200.1.v3.1	Pavir.3NG152200 - (1 of 106) PF00069//PF07714 - Protein kinase domain (Pkinase) // Protein tyrosine kinase (Pkinase_Tyr)	protein serine/threonine kinases;protein kinases;ATP binding;sugar binding;kinases;carbohydrate binding	carbohydrate binding protein, putative, expressed													8.38468	13.1871	0.980201	3.87873	13.5907	6.90604	16.6164	5.36684		13.9656	6.94759	0.76313	4.53607	0	14.4053	22.788	42.8886		up
Pavir.2NG497200|Pavir.2NG497200.3.v3.1	Pavir.2NG497200 - (1 of 2) PTHR22594:SF6 - ASPARAGINE--TRNA LIGASE, MITOCHONDRIAL	Class II aminoacyl-tRNA and biotin synthetases superfamily protein	tRNA synthetases class II domain containing protein, expressed													2.40834	3.48233	2.00833	2.53063	3.03595	1.40114	4.7889	1.82595		6.21287	1.67975	1.30151	8.48091	2.77646	34.8299	0.521688	8.41647		up
Pavir.3NG004900|Pavir.3NG004900.1.v3.1	Pavir.3NG004900 - (1 of 4) PTHR31810//PTHR31810:SF2 - FAMILY NOT NAMED // METACASPASE-9	metacaspase 9	ICE-like protease p20 domain containing protein, putative, expressed								AT5G04200.1	ICE-like protease p20 domain containing protein, putative, expressed				0.405629	0.377483	0.291391	0.445916	0.301325	0	0	0		1.44592	4.70806	6.87958	2.04967	1.59823	2.08278	0	45.3674		up
Pavir.9KG261700|Pavir.9KG261700.1.v3.1	Pavir.9KG261700 - (1 of 116) PF00892 - EamA-like transporter family (EamA)	nodulin MtN21 /EamA-like transporter family protein	integral membrane protein DUF6 containing protein, expressed	Pahal.I03309.1	nodulin MtN21 /EamA-like transporter family protein	integral membrane protein DUF6 containing protein, expressed	LOC_Os10g14920.1	nodulin MtN21 /EamA-like transporter family protein	GRMZM2G168502_T01	nodulin MtN21 /EamA-like transporter family protein	AT1G44800.1	integral membrane protein DUF6 containing protein, expressed	Seita.9G277500.1	nodulin MtN21 /EamA-like transporter family protein	integral membrane protein DUF6 containing protein, expressed	80.5879	130.586	89.0309	93.6384	80.4598	112.154	108.296	147.144		3.12359	7.81808	0	5.92657	0	0	49.3005	3.36102		up
Pavir.9KG516900|Pavir.9KG516900.1.v3.1	Pavir.9KG516900 - (1 of 139) PF13962 - Domain of unknown function (PGG)		expressed protein													5.44683	6.26927	5.37756	3.32195	11.5288	10.5678	9.75805	8.67415		0.973659	2.09171	0.798049	1.65463	1.35415	7.58244	3.35512	2.24293	up
Pavir.3KG508500|Pavir.3KG508500.3.v3.1	Pavir.3KG508500 - (1 of 4) PTHR21493//PTHR21493:SF147 - CGI-141-RELATED/LIPASE CONTAINING PROTEIN // SUBFAMILY NOT NAMED	Mono-/di-acylglycerol lipase, N-terminal;Lipase, class 3	lipase class 3 family protein, putative, expressed													3.59994	4.43773	8.10274	3.71518	0.974877	6.88385	1.87989	1.56881		2.43231	2.17	2.56794	5.27597	6.56572	12.9996	0	18.1406		up
Pavir.4KG198200|Pavir.4KG198200.1.v3.1	Pavir.4KG198200 - (1 of 4) K17822 - DCN1-like protein 1/2 (DCUN1D1_2)		DCN1-like protein 2, putative, expressed	Pahal.D02662.1		DCN1-like protein 2, putative, expressed	LOC_Os06g12690.1		GRMZM2G175272_T01				Seita.4G101800.1		DCN1-like protein 2, putative, expressed	421.588	505.36	384.323	442.488	392.832	421.479	196.038	144.577		174.114	77.6405	67.3136	77.9789	143.569	104.269	628.213	386.005		up
Pavir.3NG228600|Pavir.3NG228600.1.v3.1	Pavir.3NG228600 - (1 of 23) K12741 - heterogeneous nuclear ribonucleoprotein A1/A3 (HNRNPA1_3)	glycine-rich RNA-binding protein 3	glycine-rich RNA-binding protein 7, putative, expressed						GRMZM2G009448_T01	glycine-rich RNA-binding protein 3	AT5G61030.1	RNA recognition motif containing protein, expressed				99.3988	41.4813	81.6673	40.8255	96.3312	78.2559	257.608	124.544		13.4605	3.19447	15.0437	8.07908	58.85	6.87029	33.2744	35.0118		up
Pavir.2NG617400|Pavir.2NG617400.3.v3.1	Pavir.2NG617400 - (1 of 3) PTHR22778//PTHR22778:SF22 - OVARIAN CANCER GENE-2 PROTEIN-RELATED // SUBFAMILY NOT NAMED	alpha/beta-Hydrolases superfamily protein	serine hydrolase domain containing protein, expressed													9.13434	0	3.65196	3.19349	5.8229	8.19565	0	4.98255		13.3939	0.758846	2.92919	8.96888	1.66237	37.177	9.79395	32.4954		up
Pavir.5KG762300|Pavir.5KG762300.1.v3.1	Pavir.5KG762300 - (1 of 16) PTHR11260//PTHR11260:SF236 - GLUTATHIONE S-TRANSFERASE, GST, SUPERFAMILY, GST DOMAIN CONTAINING // SUBFAMILY NOT NAMED	glutathione S-transferase TAU 8	glutathione S-transferase, putative, expressed										Seita.5G453000.1	glutathione S-transferase TAU 8	glutathione S-transferase, putative, expressed	14.1551	24.006	11.8999	17.7875	52.3178	49.831	37.0118	27.502		3.6405	4.45846	0.222552	0	0	1.48665	16.3423	9.46014	up
Pavir.5KG266200|Pavir.5KG266200.6.v3.1	Pavir.5KG266200 - (1 of 2) K03070 - preprotein translocase subunit SecA (secA)	Albino or Glassy Yellow 1	preprotein translocase subunit secA, chloroplast precursor, putative, expressed													27.0528	61.5999	64.9894	88.6228	55.3237	44.5773	50.3097	37.7314		7.60795	13.3126	28.8968	2.47227	0.984325	94.5943	50.3855	2.07217		up
Pavir.2NG347300|Pavir.2NG347300.2.v3.1	Pavir.2NG347300 - (1 of 2) PTHR19321//PTHR19321:SF5 - PROTEIN REGULATOR OF CYTOKINESIS 1 PRC1-RELATED // 65-KDA MICROTUBULE-ASSOCIATED PROTEIN 6-RELATED	Microtubule associated protein (MAP65/ASE1) family protein	microtubule associated protein, putative, expressed													10.0634	8.98774	10.0892	13.8767	1.74214	7.77973	4.66321	10.7268		11.3295	11.7117	10.5524	25.1429	11.3989	77.6605	11.3363	100.048		up
Pavir.8NG066000|Pavir.8NG066000.1.v3.1	Pavir.8NG066000 - (1 of 21) K01897 - long-chain acyl-CoA synthetase (ACSL, fadD)	long chain acyl-CoA synthetase 9	acyl-CoA synthetase protein, putative, expressed	Pahal.H00852.1	long chain acyl-CoA synthetase 9	acyl-CoA synthetase protein, putative, expressed	LOC_Os11g06880.1	long chain acyl-CoA synthetase 9	GRMZM2G117064_T01	long chain acyl-CoA synthetase 9	AT1G77590.1	acyl-CoA synthetase protein, putative, expressed	Seita.7G289700.1	long chain acyl-CoA synthetase 9	acyl-CoA synthetase protein, putative, expressed	17.1462	13.7622	14.608	17.1493	0	5.36218	0	14.1151		0	0	7.76159	5.67701	31.8351	3.35441	0	11.8206	down	up
Pavir.1KG505100|Pavir.1KG505100.1.v3.1	Pavir.1KG505100		expressed protein													7.47052	8.74861	6.13793	9.05673	2.33846	11.5783	22.6836	6.13914		6.52347	1.99333	5.57842	4.03893	4.51835	3.88988	47.2814	3.1802		up
Pavir.5KG765000|Pavir.5KG765000.1.v3.1	Pavir.5KG765000 - (1 of 2) PTHR26402//PTHR26402:SF532 - RESPONSE REGULATOR OF TWO-COMPONENT SYSTEM // SUBFAMILY NOT NAMED	response regulator 9	OsRR4 type-A response regulator, expressed	Pahal.E00209.1	response regulator 9	OsRR4 type-A response regulator, expressed					AT3G57040.1	OsRR10 type-A response regulator, expressed	Seita.5G455300.1	response regulator 3	OsRR4 type-A response regulator, expressed	71.451	0	0	0	0	100.014	0	0		0	13.9868	5.13498	5.70358	5.19986	38.9439	0	41.6873		up
Pavir.6KG170900|Pavir.6KG170900.2.v3.1	Pavir.6KG170900															478.467	627.489	307.405	451.552	538.324	365.83	736.202	453.38		23.0096	5.91602	0	21.8377	1.0625	2.31055	165.645	1.46094		up
Pavir.1NG058700|Pavir.1NG058700.1.v3.1	Pavir.1NG058700 - (1 of 32) PF00786 - P21-Rho-binding domain (PBD)	ROP-interactive CRIB motif-containing protein 1	P21-Rho-binding domain containing protein, putative, expressed													11.0292	9.04958	9.4083	12.6783	15.7479	6.79261	0	7.36292		8.52602	19.9309	0	5.46838	0	55.4849	0	65.1519		up
Pavir.5KG007700|Pavir.5KG007700.1.v3.1	Pavir.5KG007700 - (1 of 2) PTHR23074//PTHR23074:SF77 - AAA ATPASE // SUBFAMILY NOT NAMED	P-loop containing nucleoside triphosphate hydrolases superfamily protein	AAA-type ATPase family protein, putative, expressed	Pahal.C01773.1	P-loop containing nucleoside triphosphate hydrolases superfamily protein	AAA family ATPase, putative, expressed	LOC_Os05g50750.1	P-loop containing nucleoside triphosphate hydrolases superfamily protein	GRMZM2G159307_T01	P-loop containing nucleoside triphosphate hydrolases superfamily protein	AT5G52882.1	AAA-type ATPase family protein, putative, expressed	Seita.5G231900.1	P-loop containing nucleoside triphosphate hydrolases superfamily protein	AAA-type ATPase family protein, putative, expressed	10.3346	22.7406	29.4123	34.9602	20.1041	15.4717	18.066	11.1909		2.99624	6.60471	5.68582	1.93355	5.41388	13.7379	31.4819	5.29236		up
Pavir.8NG105900|Pavir.8NG105900.1.v3.1	Pavir.8NG105900 - (1 of 2) PF12046 - Protein of unknown function (DUF3529) (DUF3529)	cofactor assembly of complex C	CCB1, putative, expressed	Pahal.H01848.1	cofactor assembly of complex C	CCB1, putative, expressed			GRMZM2G059252_T02	cofactor assembly of complex C						304.656	405.289	237.948	232.451	133.223	0	1.01662	109.491		165.834	87.2734	0	0	170.654	255.567	258.242	263.729	down
Pavir.2KG108200|Pavir.2KG108200.1.v3.1	Pavir.2KG108200 - (1 of 2) PTHR21717//PTHR21717:SF32 - TELOMERIC REPEAT BINDING PROTEIN // SUBFAMILY NOT NAMED	TRF-like 3	MYB family transcription factor, putative, expressed	Pahal.J01752.1	myb-like HTH transcriptional regulator family protein	MYB family transcription factor, putative, expressed	LOC_Os07g49530.1	TRF-like 5					Seita.2G444900.1	TRF-like 5	MYB family transcription factor, putative, expressed	0.904282	0	3.18043	8.63733	2.95778	5.76218	0.686144	5.99953		6.46659	0	4.0571	1.33036	9.81316	7.72383	9.36887	13.1315		up
Pavir.4KG186300|Pavir.4KG186300.1.v3.1	Pavir.4KG186300 - (1 of 1) 1.1.1.291//4.1.2.13//4.1.2.40 - 2-hydroxymethylglutarate dehydrogenase // Fructose-bisphosphate aldolase / Fructose-1,6-bisphosphate triosephosphate-lyase // Tagatose-bisphosphate aldolase / Tagatose 1,6-diphosphate aldolase	ketose-bisphosphate aldolase class-II family protein	NAD binding domain of 6-phosphogluconate dehydrogenase containing protein, expressed	Pahal.D02781.1	ketose-bisphosphate aldolase class-II family protein	NAD binding domain of 6-phosphogluconate dehydrogenase containing protein, expressed	LOC_Os06g14740.1	ketose-bisphosphate aldolase class-II family protein	GRMZM2G074454_T01	ketose-bisphosphate aldolase class-II family protein	AT1G18270.3	NAD binding domain of 6-phosphogluconate dehydrogenase containing protein, expressed	Seita.4G115500.1	ketose-bisphosphate aldolase class-II family protein	NAD binding domain of 6-phosphogluconate dehydrogenase containing protein, expressed	31.8152	25.5074	0	36.7766	0	0	0	0		29.4256	0	0	0	13.1042	55.2352	25.9042	0	down
Pavir.2KG220200|Pavir.2KG220200.6.v3.1	Pavir.2KG220200 - (1 of 2) PTHR11353//PTHR11353:SF99 - CHAPERONIN // CHAPERONIN 60 SUBUNIT ALPHA 2, CHLOROPLASTIC	TCP-1/cpn60 chaperonin family protein	T-complex protein, putative, expressed													4.10637	1.05698	6.86542	0	17.4278	8.79497	13.9245	15.1487		5.05371	0	1.94591	0	0	5.14433	16.7998	0	up
Pavir.5KG163000|Pavir.5KG163000.1.v3.1	Pavir.5KG163000 - (1 of 40) 1.3.3.8 - Tetrahydroberberine oxidase / THB oxidase	FAD-binding Berberine family protein	reticuline oxidase-like protein precursor, putative, expressed	Pahal.D02026.1	FAD-binding Berberine family protein	reticuline oxidase-like protein precursor, putative, expressed	LOC_Os06g35630.1	FAD-binding Berberine family protein	GRMZM2G080907_T01	FAD-binding Berberine family protein			Seita.4G178300.1	FAD-binding Berberine family protein	reticuline oxidase-like protein precursor, putative, expressed	3.10857	5.70159	3.83429	10.0089	7.1054	4.28762	1.41524	3.33841		1.80063	51.0857	1.58921	78.739	2.51492	98.525	0.973333	437.885		up
Pavir.6KG124100|Pavir.6KG124100.1.v3.1	Pavir.6KG124100 - (1 of 75) PF00560//PF08263//PF13855 - Leucine Rich Repeat (LRR_1) // Leucine rich repeat N-terminal domain (LRRNT_2) // Leucine rich repeat (LRR_8)	receptor like protein 7	verticillium wilt disease resistance protein, putative, expressed	Pahal.J00939.1	receptor like protein 33	verticillium wilt disease resistance protein, putative, expressed	LOC_Os12g11500.1	receptor like protein 6	GRMZM2G368865_T01	receptor like protein 6			Seita.5G116300.1	receptor like protein 33	disease resistance family protein, putative, expressed	24.2313	27.8413	18.6823	29.3332	40.4399	48.3682	25.643	34.2468		22.2288	7.12364	1.08606	8.04072	1.12492	70.9478	22.1348	40.1609		up
Pavir.2KG366800|Pavir.2KG366800.1.v3.1	Pavir.2KG366800 - (1 of 2) PTHR11260//PTHR11260:SF233 - GLUTATHIONE S-TRANSFERASE, GST, SUPERFAMILY, GST DOMAIN CONTAINING // SUBFAMILY NOT NAMED	glutathione S-transferase TAU 8	glutathione S-transferase, putative, expressed	Pahal.J01878.1	glutathione S-transferase TAU 8	glutathione S-transferase, putative, expressed	LOC_Os09g29200.1	glutathione S-transferase TAU 8	GRMZM2G416632_T01	glutathione S-transferase tau 7	AT3G09270.1	glutathione S-transferase, putative, expressed	Seita.2G239600.1	glutathione S-transferase TAU 8	glutathione S-transferase, putative, expressed	57.8853	0	61.0056	104.129	122.777	182.249	165.128	106.064		8.50592	6.11727	0	10.5448	0.745203	12.4179	69.1594	7.03838	up	up
Pavir.1KG073700|Pavir.1KG073700.3.v3.1	Pavir.1KG073700 - (1 of 3) PTHR10836//PTHR10836:SF46 - GLYCERALDEHYDE 3-PHOSPHATE DEHYDROGENASE // SUBFAMILY NOT NAMED	glyceraldehyde-3-phosphate dehydrogenase of plastid 1	glyceraldehyde-3-phosphate dehydrogenase, putative, expressed													4.4106	7.29245	0	2.09763	8.41967	9.44188	4.05384	11.8141		0	4.37059	4.06868	3.26606	3.5297	20.4507	6.52452	8.0551		up
Pavir.3NG157300|Pavir.3NG157300.1.v3.1	Pavir.3NG157300 - (1 of 8) PF02721//PF08646 - Domain of unknown function DUF223 (DUF223) // Replication factor-A C terminal domain (Rep_fac-A_C)	Nucleic acid-binding, OB-fold-like protein	retrotransposon protein, putative, unclassified, expressed										Seita.1G177100.1	Nucleic acid-binding, OB-fold-like protein	retrotransposon protein, putative, unclassified, expressed	48.4936	86.2222	55.6766	50.6604	50.2467	148.966	139.463	79.6569		11.5593	3.60807	17.024	4.16526	4.64217	3.25311	108.331	5.83586		up
Pavir.2NG297500|Pavir.2NG297500.1.v3.1	Pavir.2NG297500 - (1 of 6) PTHR23180:SF245 - ADP-RIBOSYLATION FACTOR GTPASE-ACTIVATING PROTEIN AGD12-RELATED	Calcium-dependent lipid-binding (CaLB domain) family protein	expressed protein	Pahal.B02314.1	Calcium-dependent lipid-binding (CaLB domain) family protein	expressed protein	LOC_Os09g07800.1	Calcium-dependent lipid-binding (CaLB domain) family protein	GRMZM2G312838_T08	Calcium-dependent lipid-binding (CaLB domain) family protein	AT5G47710.1	expressed protein	Seita.2G152800.1	Calcium-dependent lipid-binding (CaLB domain) family protein	expressed protein	0	0	113.037	9.55346	0	0	0	0		0	13.95	9.84703	11.1826	0	11.8164	98.6361	16.0078	down	up
Pavir.9KG596400|Pavir.9KG596400.3.v3.1	Pavir.9KG596400 - (1 of 2) PTHR12357//PTHR12357:SF30 - YTH YT521-B HOMOLOGY DOMAIN-CONTAINING // SUBFAMILY NOT NAMED	evolutionarily conserved C-terminal region 2	YT521-B-like family domain containing protein, expressed													49.7039	304.423	47.5155	304.756	390.531	332.558	445.039	129.931		156.001	29.7034	82.5788	57.8685	95.0813	258.426	699.235	68.3468		up
Pavir.1NG526100|Pavir.1NG526100.1.v3.1	Pavir.1NG526100 - (1 of 2) PTHR15288:SF4 - DENN (AEX-3) DOMAIN-CONTAINING PROTEIN	DENN (AEX-3) domain-containing protein	DENN domain containing protein, expressed	Pahal.A03558.1	DENN (AEX-3) domain-containing protein	DENN domain containing protein, expressed	LOC_Os02g53700.3	DENN (AEX-3) domain-containing protein	GRMZM2G006297_T02	DENN (AEX-3) domain-containing protein	AT5G35560.1	DENN domain containing protein, expressed	Seita.1G338800.1	DENN (AEX-3) domain-containing protein	DENN domain containing protein, expressed	28.5091	18.7882	6.10559	6.58202	15.674	17.7097	12.7267	26.6374		20.9068	11.2516	4.50955	3.51389	29.0177	12.1267	96.1288	13.3566		up
Pavir.8KG003000|Pavir.8KG003000.5.v3.1	Pavir.8KG003000		EMB2748, putative, expressed													2.89301	12.3633	4.29895	7.40363	4.0032	4.45516	6.18029	0.426233		4.65455	1.97689	1.53417	2.72931	5.64049	13.2732	12.3641	6.40116		up
Pavir.9KG613300|Pavir.9KG613300.1.v3.1	Pavir.9KG613300 - (1 of 2) PTHR33541:SF5 - GENOMIC DNA, CHROMOSOME 3, P1 CLONE: MDC16-RELATED		expressed protein				LOC_Os03g07920.1		GRMZM2G178852_T01							9.68478	11.8837	50.1806	18.7723	53.2257	8.15	53.5025	47.3067		18.2516	16.7837	7.83478	11.5173	7.31141	124.341	13.4223	48.5806		up
Pavir.2KG298700|Pavir.2KG298700.2.v3.1	Pavir.2KG298700 - (1 of 2) PTHR11353//PTHR11353:SF86 - CHAPERONIN // SUBFAMILY NOT NAMED	FORMS APLOID AND BINUCLEATE CELLS 1C	1-phosphatidylinositol-4-phosphate 5-kinase/ zinc ion binding protein, putative, expressed													63.3806	112.337	107.973	68.6486	64.9819	127.263	113.585	27.1025		6.16359	3.48483	4.23878	5.09334	5.24935	8.91361	53.6219	2.37105		up
Pavir.9NG470700|Pavir.9NG470700.3.v3.1	Pavir.9NG470700 - (1 of 8) PTHR10641//PTHR10641:SF484 - MYB-LIKE DNA-BINDING PROTEIN MYB // TRANSCRIPTION FACTOR MYB48-RELATED	myb domain protein 59	MYB family transcription factor, putative, expressed													48.7549	86.7084	43.3739	48.4234	43.6125	31.3897	99.5313	52.1903		32.2135	17.3951	10.7173	17.9455	11.0216	4.50781	260.811	12.919		up
Pavir.5NG219800|Pavir.5NG219800.1.v3.1	Pavir.5NG219800 - (1 of 20) PTHR14155//PTHR14155:SF147 - RING FINGER DOMAIN-CONTAINING // SUBFAMILY NOT NAMED	RING/U-box superfamily protein	RING-H2 finger protein, putative, expressed	Pahal.E03103.1	RING/U-box superfamily protein	RING-H2 finger protein, putative, expressed	LOC_Os01g20930.1	TOXICOS EN LEVADURA 2	GRMZM2G090269_T01	RING/U-box superfamily protein			Seita.5G022900.1	RING/U-box superfamily protein	RING-H2 finger protein, putative, expressed	6.12363	9.58883	12.7763	6.08379	16.4983	13.1262	7.03114	7.6859		5.40339	2.14377	2.10211	2.16255	1.77747	4.36126	32.608	4.52564		up
Pavir.5KG468900|Pavir.5KG468900.1.v3.1	Pavir.5KG468900 - (1 of 1) PTHR21649//PTHR21649:SF20//PTHR21649:SF26 - CHLOROPHYLL A/B BINDING PROTEIN // SUBFAMILY NOT NAMED // CHLOROPHYLL A-B BINDING PROTEIN 1, CHLOROPLASTIC-RELATED	photosystem II light harvesting complex gene B1B2	chlorophyll A-B binding protein, putative, expressed	Pahal.E01846.1	photosystem II light harvesting complex gene B1B2	chlorophyll A-B binding protein, putative, expressed					AT2G34420.1	chlorophyll A-B binding protein, putative, expressed				56.1305	50.088	90.7817	37.4281	23.6121	59.825	0	30.3287		87.8604	51.0684	32.3114	32.3476	22.647	575.72	0	213.695		up
Pavir.4KG250700|Pavir.4KG250700.1.v3.1	Pavir.4KG250700 - (1 of 81) PF05678 - VQ motif (VQ)		VQ domain containing protein, putative, expressed						GRMZM2G138370_T01							7.89414	4.95851	2.69886	2.71745	29.4494	16.8984	6.86552	4.9578		0.550787	0.422031	0	0.206724	0	1.15737	1.15379	1.19957	up
Pavir.3KG276800|Pavir.3KG276800.2.v3.1	Pavir.3KG276800 - (1 of 7) PTHR24078:SF219 - DNAJ HEAT SHOCK N-TERMINAL DOMAIN-CONTAINING PROTEIN	DNAJ heat shock N-terminal domain-containing protein	chaperone protein dnaJ 10, putative, expressed													1.0884	2.54106	9.75293	6.95076	10.399	2.82155	0.446531	5.52273		2.08992	3.72142	10.2922	3.16287	12.1313	0.858248	34.247	34.4936		up
Pavir.9NG568300|Pavir.9NG568300.1.v3.1	Pavir.9NG568300 - (1 of 2) PTHR10252//PTHR10252:SF39 - HISTONE-LIKE TRANSCRIPTION FACTOR CCAAT-RELATED // NUCLEAR TRANSCRIPTION FACTOR Y SUBUNIT C-1-RELATED	nuclear factor Y, subunit C4	core histone H2A/H2B/H3/H4, putative, expressed	Pahal.A01363.1	nuclear factor Y, subunit C4	core histone H2A/H2B/H3/H4, putative, expressed	LOC_Os03g14669.2	nuclear factor Y, subunit C4								86.117	135.319	105.859	160.638	169.158	245.19	113.584	128.308		75.071	22.6495	7.32038	14.2907	10.8362	94.8512	251.157	154.248		up
Pavir.1NG182500|Pavir.1NG182500.2.v3.1	Pavir.1NG182500 - (1 of 2) PTHR33322:SF4 - BAG FAMILY MOLECULAR CHAPERONE REGULATOR 6	BCL-2-associated athanogene 5	expressed protein													12.9822	22.921	12.6941	21.763	14.7735	11.9499	186.988	23.6708		5.54409	2.26618	4.39885	0	6.11777	0	43.5576	0	up	up
Pavir.9NG470700|Pavir.9NG470700.2.v3.1	Pavir.9NG470700 - (1 of 8) PTHR10641//PTHR10641:SF484 - MYB-LIKE DNA-BINDING PROTEIN MYB // TRANSCRIPTION FACTOR MYB48-RELATED	myb domain protein 59	MYB family transcription factor, putative, expressed													77.2544	141.702	77.566	98.7359	72.7223	58.475	165.396	98.3289		78.2046	26.0897	22.0794	17.6692	33.6312	12.4546	538.795	29.966		up
Pavir.2KG117100|Pavir.2KG117100.1.v3.1	Pavir.2KG117100		expressed protein				LOC_Os07g10420.1		GRMZM2G088469_T01				Seita.2G077400.1		expressed protein	15.4176	23.6697	21.0949	24.4641	25.8595	26.6375	27.7802	32.7034		0.980524	1.11276	4.35828	6.66084	2.48255	3.15473	42.3011	6.43812		up
Pavir.7NG359300|Pavir.7NG359300.2.v3.1	Pavir.7NG359300 - (1 of 15) PF05911 - Filament-like plant protein, long coiled-coil (FPP)	Plant protein of unknown function (DUF869)	plant protein of unknown function DUF869 domain containing protein, expressed													7.37088	1.28525	4.04325	2.58065	3.02126	1.7104	0	0.558532		23.2889	9.92895	0	3.17942	0	65.334	0	103.555		up
Pavir.5NG340000|Pavir.5NG340000.2.v3.1	Pavir.5NG340000 - (1 of 2) PTHR22835//PTHR22835:SF158 - ZINC FINGER FYVE DOMAIN CONTAINING PROTEIN // SUBFAMILY NOT NAMED	GDSL-like Lipase/Acylhydrolase superfamily protein	GDSL-like lipase/acylhydrolase, putative, expressed													1.43622	1.05783	0.344683	0	0	0	0	0		0	7.76479	2.08041	3.45435	5.32358	25.12	0	28.462		up
Pavir.2NG616900|Pavir.2NG616900.1.v3.1	Pavir.2NG616900 - (1 of 29) 3.2.1.55 - Non-reducing end alpha-L-arabinofuranosidase / Arabinosidase	alpha-L-arabinofuranosidase 1	alpha-N-arabinofuranosidase A, putative, expressed	Pahal.H01514.1	alpha-L-arabinofuranosidase 1	alpha-N-arabinofuranosidase A, putative, expressed	LOC_Os11g03730.3	alpha-L-arabinofuranosidase 1	GRMZM2G393002_T01	alpha-L-arabinofuranosidase 1	AT5G26120.1	alpha-N-arabinofuranosidase A, putative, expressed	Seita.8G081300.1	alpha-L-arabinofuranosidase 1	alpha-N-arabinofuranosidase A, putative, expressed	6.64706	11.4193	9.20718	9.49652	10.2026	8.1322	3.07339	8.22752		6.68101	0	0.591323	55.3599	18.7532	65.1974	0.941758	223.822		up
Pavir.3KG503700|Pavir.3KG503700.1.v3.1	Pavir.3KG503700 - (1 of 2) PTHR33349:SF1 - CALMODULIN-BINDING PROTEIN-LIKE PROTEIN	Plant calmodulin-binding protein-related	expressed protein	Pahal.C04494.1	Plant calmodulin-binding protein-related	expressed protein			GRMZM2G429807_T01	Plant calmodulin-binding protein-related			Seita.3G364700.1	Plant calmodulin-binding protein-related	expressed protein	1.62523	0.979396	10.7693	1.15115	3.29036	6.5091	6.72434	5.75251		4.8375	1.83243	4.8564	5.1139	34.0044	13.5788	12.4543	15.7533		up
Pavir.3NG262800|Pavir.3NG262800.1.v3.1	Pavir.3NG262800 - (1 of 2) PTHR11909:SF146 - CASEIN KINASE-LIKE PROTEIN	Protein kinase family protein	CK1_CaseinKinase_1a.2 - CK1 includes the casein kinase 1 kinases, expressed	Pahal.C01630.1	Protein kinase family protein	CK1_CaseinKinase_1a.5 - CK1 includes the casein kinase 1 kinases, expressed	LOC_Os05g11140.1	Protein kinase family protein	GRMZM2G110085_T01	Protein kinase family protein	AT5G18190.1	CK1_CaseinKinase_1a.3 - CK1 includes the casein kinase 1 kinases, expressed	Seita.3G409100.1	Protein kinase family protein	CK1_CaseinKinase_1a.2 - CK1 includes the casein kinase 1 kinases, expressed	11.6922	20.4939	12.446	76.8161	38.1678	8.1585	8.04464	15.1424		6.58885	9.41275	4.62556	11.5873	8.75883	3.00841	133.035	2.07653		up
Pavir.9KG308900|Pavir.9KG308900.1.v3.1	Pavir.9KG308900 - (1 of 10) PTHR11260//PTHR11260:SF269 - GLUTATHIONE S-TRANSFERASE, GST, SUPERFAMILY, GST DOMAIN CONTAINING // SUBFAMILY NOT NAMED	glutathione S-transferase TAU 18	glutathione S-transferase, putative, expressed	Pahal.I04282.1	glutathione S-transferase TAU 18	glutathione S-transferase, putative, expressed			GRMZM2G025190_T01	glutathione S-transferase TAU 18			Seita.9G347000.1	glutathione S-transferase TAU 18	glutathione S-transferase GSTU6, putative, expressed	7.75741	6.07468	4.03166	4.67289	15.0603	10.9787	15.9274	8.8474		0.941558	2.21916	0	0	0.243506	0.477273	13.5092	0	up
Pavir.3KG480200|Pavir.3KG480200.1.v3.1	Pavir.3KG480200 - (1 of 91) PF00069//PF00954//PF01453//PF08276 - Protein kinase domain (Pkinase) // S-locus glycoprotein domain (S_locus_glycop) // D-mannose binding lectin (B_lectin) // PAN-like domain (PAN_2)	S-locus lectin protein kinase family protein	serine/threonine-protein kinase receptor precursor, putative, expressed	Pahal.A01468.1	S-locus lectin protein kinase family protein	serine/threonine-protein kinase receptor precursor, putative, expressed	LOC_Os11g10280.1	S-locus lectin protein kinase family protein	GRMZM2G042811_T01	S-locus lectin protein kinase family protein			Seita.7G095900.1	S-locus lectin protein kinase family protein	serine/threonine-protein kinase receptor precursor, putative, expressed	11.0494	10.1198	7.99775	9.41857	24.8618	28.6406	19.6589	24.4081		0.787346	0.869337	0	1.31748	0	7.32684	2.6945	1.72183	up
Pavir.3NG175400|Pavir.3NG175400.5.v3.1	Pavir.3NG175400 - (1 of 22) PF00190 - Cupin (Cupin_1)	RmlC-like cupins superfamily protein	cupin domain containing protein, expressed													4.33423	7.84203	1.38725	8.21643	8.55657	15.5661	13.3406	24.6165		25.1502	2.50264	0	0	1.79018	37.7719	22.2355	74.794	up	up
Pavir.3KG329000|Pavir.3KG329000.1.v3.1	Pavir.3KG329000 - (1 of 2) PTHR10015:SF161 - E2F/DP FAMILY WINGED-HELIX DNA-BINDING DOMAIN-CONTAINING PROTEIN-RELATED	heat shock transcription factor A4A	HSF-type DNA-binding domain containing protein, expressed	Pahal.C02208.1	heat shock transcription factor A4A	HSF-type DNA-binding domain containing protein, expressed	LOC_Os05g45410.1	heat shock transcription factor A4A					Seita.3G168900.1	heat shock transcription factor A4A	HSF-type DNA-binding domain containing protein, expressed	5.50594	8.88943	7.37483	3.73548	17.406	18.2488	10.0844	10.3906		0	0	0	3.16202	0	5.45939	0	10.0434	up
Pavir.7NG197300|Pavir.7NG197300.1.v3.1	Pavir.7NG197300 - (1 of 5) PTHR31719//PTHR31719:SF6 - FAMILY NOT NAMED // NAC (NO APICAL MERISTEM) DOMAIN TRANSCRIPTIONAL REGULATOR SUPERFAMILY PROTEIN	xylem NAC domain 1	no apical meristem protein, putative, expressed	Pahal.G00246.1	xylem NAC domain 1	no apical meristem protein, putative, expressed			GRMZM2G316840_T01	xylem NAC domain 1						6.16813	13.4071	6.27853	9.86813	6.8426	19.4091	11.6783	12.1865		18.157	2.03765	0	1.65751	0	21.7169	58.92	22.2484		up
Pavir.9NG150900|Pavir.9NG150900.1.v3.1	Pavir.9NG150900 - (1 of 4) PTHR11771//PTHR11771:SF53 - LIPOXYGENASE // LINOLEATE 9S-LIPOXYGENASE 5, CHLOROPLASTIC	PLAT/LH2 domain-containing lipoxygenase family protein	lipoxygenase, putative, expressed	Pahal.C03370.1	PLAT/LH2 domain-containing lipoxygenase family protein	lipoxygenase, putative, expressed	LOC_Os11g36719.1	PLAT/LH2 domain-containing lipoxygenase family protein	GRMZM2G102760_T01	lipoxygenase 1	AT3G22400.1	lipoxygenase, putative, expressed	Seita.7G142300.1	PLAT/LH2 domain-containing lipoxygenase family protein	lipoxygenase, putative, expressed	20.5403	4.19372	12.9436	5.67628	11.3332	3.34296	6.2826	1.20009		4.44545	4.79287	5.21275	8.06072	10.9251	26.5395	41.2156	30.3408		up
Pavir.7NG301500|Pavir.7NG301500.1.v3.1	Pavir.7NG301500 - (1 of 66) PF04844 - Transcriptional repressor, ovate (Ovate)	ovate family protein 6	DUF623 domain containing protein, expressed	Pahal.G02026.1	ovate family protein 6	DUF623 domain containing protein, expressed	LOC_Os04g48830.1	Ovate family protein								13.3627	14.8697	9.58563	12.9562	80.3892	74.7033	82.6051	69.1301		27.5032	14.8028	8.49229	16.0702	67.5779	63.4901	98.7116	115.461	up	up
Pavir.5KG470800|Pavir.5KG470800.3.v3.1	Pavir.5KG470800 - (1 of 1) PTHR23264//PTHR23264:SF29 - NUCLEOTIDE-BINDING PROTEIN NBP35 YEAST -RELATED // PROTEIN HIGH CHLOROPHYLL FLUORESCENCE 101	ATP binding	expressed protein													13.658	11.9979	7.21342	2.46012	3.91733	9.94866	3.2086	3.91619		1.67766	2.10135	4.70287	0.231105	2.73462	1.83682	33.8607	1.30301		up
Pavir.6KG307000|Pavir.6KG307000.1.v3.1	Pavir.6KG307000 - (1 of 108) PF00069//PF00139 - Protein kinase domain (Pkinase) // Legume lectin domain (Lectin_legB)	receptor lectin kinase	lectin-like receptor kinase, putative, expressed	Pahal.H02580.1	Concanavalin A-like lectin protein kinase family protein	lectin-like receptor kinase, putative, expressed	LOC_Os09g09510.1	Concanavalin A-like lectin protein kinase family protein	GRMZM2G337768_T01	Concanavalin A-like lectin protein kinase family protein			Seita.9G240100.1	receptor lectin kinase	lectin-like receptor kinase, putative, expressed	237.18	234.201	131.409	191.671	187.664	167.856	270.191	188.967		30.4461	1.92664	0	4.22597	0	0.679174	175.84	0.669899		up
Pavir.3NG199300|Pavir.3NG199300.2.v3.1	Pavir.3NG199300 - (1 of 2) PTHR31384//PTHR31384:SF8 - FAMILY NOT NAMED // AUXIN RESPONSE FACTOR 2	auxin response factor 2	auxin response factor, putative, expressed													15.9395	23.5958	7.59347	1.48139	7.13743	76.0095	97.0636	3.92355		1.20917	20.9113	2.36944	3.49652	27.7393	40.2298	69.1656	4.43745	up
Pavir.6NG103200|Pavir.6NG103200.1.v3.1	Pavir.6NG103200 - (1 of 3) PTHR14154:SF2 - MITOCHONDRIAL PYRUVATE CARRIER 2	Uncharacterised protein family (UPF0041)	UPF0041 domain containing protein, putative, expressed				LOC_Os07g26700.1	Uncharacterised protein family (UPF0041)	GRMZM2G043749_T02	Uncharacterised protein family (UPF0041)	AT4G22310.1	UPF0041 domain containing protein, putative, expressed	Seita.6G023200.1	Uncharacterised protein family (UPF0041)	UPF0041 domain containing protein, putative, expressed	9.17375	3.20093	7.36244	9.30708	8.36629	4.06753	6.83463	8.74336		2.99724	1.1998	0	3.69775	3.84912	24.0157	5.52494	5.28402		up
Pavir.2KG227300|Pavir.2KG227300.1.v3.1	Pavir.2KG227300															2.05852	3.27307	1.47098	2.6765	5.84491	2.03425	0	2.36917		11.001	16.8858	0	9.00856	0.279734	131.353	0	67.8573		up
Pavir.9NG229300|Pavir.9NG229300.2.v3.1	Pavir.9NG229300 - (1 of 2) PTHR11206//PTHR11206:SF140 - MULTIDRUG RESISTANCE PROTEIN // MATE EFFLUX FAMILY PROTEIN	MATE efflux family protein	MATE efflux family protein, putative, expressed													8.00277	6.46382	7.60304	15.8757	17.8343	18.2527	27.0834	16.8578		4.0491	0	1.76523	2.29597	0	0	41.9667	1.49557		up
Pavir.9NG504900|Pavir.9NG504900.1.v3.1	Pavir.9NG504900 - (1 of 2) PF00076//PF12872 - RNA recognition motif. (a.k.a. RRM, RBD, or RNP domain) (RRM_1) // OST-HTH/LOTUS domain (OST-HTH)	CCCH-type zinc fingerfamily protein with RNA-binding domain	zinc finger family protein, putative, expressed	Pahal.J00626.1	CCCH-type zinc fingerfamily protein with RNA-binding domain	zinc finger family protein, putative, expressed	LOC_Os08g03310.1	CCCH-type zinc fingerfamily protein with RNA-binding domain	GRMZM2G148090_T01	CCCH-type zinc fingerfamily protein with RNA-binding domain			Seita.9G351900.1	Zinc finger (CCCH-type) family protein / RNA recognition motif (RRM)-containing protein	zinc finger family protein, putative, expressed	41.1359	77.3323	72.7244	45.063	39.5003	77.2752	91.8099	82.8213		1.41912	2.3065	1.84985	2.61426	1.58733	4.00304	31.5528	7.01666		up
Pavir.7KG120200|Pavir.7KG120200.1.v3.1	Pavir.7KG120200		expressed protein	Pahal.G00775.1		expressed protein										6.53542	23.9404	65.5906	35.6879	0.675241	50.5117	62.4325	26.3384		26.8628	5.08859	0.772438	3.59757	0.313839	10.9913	174.929	12.3612		up
Pavir.5KG658100|Pavir.5KG658100.1.v3.1	Pavir.5KG658100 - (1 of 27) K11253 - histone H3 (H3)	Histone superfamily protein	histone H3, putative, expressed						GRMZM5G864735_T01	Histone superfamily protein	AT5G10390.1	histone H3, putative, expressed				78.7324	162.431	93.8856	111.18	157.844	158.17	93.2044	140.849		6.54501	0.552965	0.942711	6.0219	0.916396	5.07786	64.1898	7.96107		up
Pavir.3KG352900|Pavir.3KG352900.1.v3.1	Pavir.3KG352900 - (1 of 8) KOG0702 - Predicted GTPase-activating protein	TRAF-like superfamily protein	MATH domain containing protein, expressed	Pahal.C02341.1	TRAF-like superfamily protein	MATH domain containing protein, expressed	LOC_Os05g43280.1	TRAF-like superfamily protein	GRMZM2G145300_T01	TRAF-like superfamily protein			Seita.5G337300.1	TRAF-like superfamily protein	MATH domain containing protein, expressed	23.8713	35.0759	33.9139	34.4587	6.35874	23.5054	14.9719	18.6985		5.02859	16.4029	0.750768	19.8913	7.73797	67.755	76.5686	103.83		up
Pavir.9NG300700|Pavir.9NG300700.1.v3.1	Pavir.9NG300700 - (1 of 150) 3.4.19.12 - Ubiquitinyl hydrolase 1 / Ubiquitin thiolesterase	TRAF-like family protein	MATH domain containing protein, expressed	Pahal.I03027.1		MATH domain containing protein, expressed										27.0784	41.2676	10.3237	21.8886	11.7273	24.5913	55.1824	40.5394		1.28869	18.7598	1.32281	3.67342	0	17.6873	86.6152	51.8051		up
Pavir.8KG020900|Pavir.8KG020900.1.v3.1	Pavir.8KG020900 - (1 of 4) PTHR24347//PTHR24347:SF230 - SERINE/THREONINE-PROTEIN KINASE // SUBFAMILY NOT NAMED	SOS3-interacting protein 1	CAMK_KIN1/SNF1/Nim1_like.6 - CAMK includes calcium/calmodulin depedent protein kinases, expressed	Pahal.C00137.1	SOS3-interacting protein 1	CAMK_KIN1/SNF1/Nim1_like.6 - CAMK includes calcium/calmodulin depedent protein kinases, expressed	LOC_Os11g02240.1	SOS3-interacting protein 1	GRMZM2G371276_T01	SOS3-interacting protein 1			Seita.8G014400.1	SOS3-interacting protein 1	CAMK_KIN1/SNF1/Nim1_like.6 - CAMK includes calcium/calmodulin depedent protein kinases, expressed	9.38911	2.23419	1.63515	4.41801	47.6365	0	5.348	2.93195		2.89795	15.3783	13.2701	15.701	6.00263	118.661	116.121	18.7815	up	up
Pavir.3KG064000|Pavir.3KG064000.1.v3.1	Pavir.3KG064000 - (1 of 6) K01800 - maleylacetoacetate isomerase (maiA, GSTZ1)	glutathione S-transferase zeta 1	glutathione S-transferase, putative, expressed	Pahal.C00718.1	glutathione S-transferase (class zeta) 2	glutathione S-transferase, putative, expressed							Seita.3G096900.1	glutathione S-transferase zeta 1	glutathione S-transferase, putative, expressed	0	158.957	39.3406	17.8203	45.4826	37.4844	109.665	86.3466		0	1.23299	1.48358	14.876	1.76542	6.52373	87.448	6.68401		up
Pavir.7NG059700|Pavir.7NG059700.1.v3.1	Pavir.7NG059700 - (1 of 50) PF00280 - Potato inhibitor I family (potato_inhibit)	Serine protease inhibitor, potato inhibitor I-type family protein	inhibitor I family protein, putative, expressed	Pahal.G01589.1	Serine protease inhibitor, potato inhibitor I-type family protein	inhibitor I family protein, putative, expressed										0	4.99185	0	0.998496	2.17293	14.0129	3.82757	1.30909		1.59519	2.79674	2.58436	3.6962	0.940634	28.9478	0	32.0258		up
Pavir.7NG055200|Pavir.7NG055200.3.v3.1	Pavir.7NG055200 - (1 of 8) PTHR10641//PTHR10641:SF484 - MYB-LIKE DNA-BINDING PROTEIN MYB // TRANSCRIPTION FACTOR MYB48-RELATED	myb domain protein 59	MYB family transcription factor, putative, expressed													58.4273	125.374	60.5046	83.1934	25.4242	92.9702	126.863	58.2734		15.5164	0.491794	0.144275	1.85	0	0	103.023	2.98616		up
Pavir.7NG226200|Pavir.7NG226200.2.v3.1	Pavir.7NG226200 - (1 of 5) PTHR23429//PTHR23429:SF6 - GLUCOSE-6-PHOSPHATE 1-DEHYDROGENASE G6PD // SUBFAMILY NOT NAMED	glucose-6-phosphate dehydrogenase 6	glucose-6-phosphate 1-dehydrogenase, cytoplasmic isoform, putative, expressed													5.9655	11.1906	1.93118	7.23464	13.6602	3.41162	126.023	3.29463		0.754004	7.30837	1.07977	8.23907	12.1361	4.89525	9.78711	97.453	up	up
Pavir.2NG070000|Pavir.2NG070000.1.v3.1	Pavir.2NG070000 - (1 of 10) 1.14.13.144 - 9-beta-pimara-7,15-diene oxidase / CYP99A3	cytochrome P450, family 71, subfamily B, polypeptide 34	cytochrome P450, putative, expressed	Pahal.J01834.1	ytochrome p450, family 71, subfamily B, polypeptide 11	cytochrome P450, putative, expressed	LOC_Os04g10160.1	ytochrome p450, family 71, subfamily B, polypeptide 11					Seita.6G100500.1	cytochrome P450, family 71, subfamily B, polypeptide 35	cytochrome P450, putative, expressed	24.6572	32.4585	17.543	14.6451	36.7349	75.247	66.5327	28.4456		0	0.175252	0	0.680284	0	1.4553	1.20864	1.86501	up
Pavir.5KG580100|Pavir.5KG580100.1.v3.1	Pavir.5KG580100 - (1 of 3) PTHR10795//PTHR10795:SF316 - PROPROTEIN CONVERTASE SUBTILISIN/KEXIN // SERINE PROTEASE-LIKE PROTEIN-RELATED	Subtilase family protein	OsSub9 - Putative Subtilisin homologue, expressed	Pahal.A01137.1	Subtilase family protein	OsSub17 - Putative Subtilisin homologue, expressed	LOC_Os02g17150.1	Subtilase family protein	GRMZM2G008109_T01	Subtilase family protein	AT1G32940.1	OsSub59 - Putative Subtilisin homologue, expressed	Seita.2G284700.1	Subtilase family protein	OsSub59 - Putative Subtilisin homologue, expressed	33.2856	37.8101	22.9395	35.3686	62.5393	93.2036	53.1607	37.5124		1.97273	4.2187	0	3.44484	0	1.01317	17.2982	51.4026		up
Pavir.4KG089300|Pavir.4KG089300.1.v3.1	Pavir.4KG089300 - (1 of 5) PTHR10209//PTHR10209:SF157 - OXIDOREDUCTASE, 2OG-FE II OXYGENASE FAMILY PROTEIN // SUBFAMILY NOT NAMED	2-oxoglutarate (2OG) and Fe(II)-dependent oxygenase superfamily protein	leucoanthocyanidin dioxygenase, putative, expressed	Pahal.F02311.1	2-oxoglutarate (2OG) and Fe(II)-dependent oxygenase superfamily protein	leucoanthocyanidin dioxygenase, putative, expressed	LOC_Os02g17940.1	2-oxoglutarate (2OG) and Fe(II)-dependent oxygenase superfamily protein	GRMZM2G162158_T01	2-oxoglutarate (2OG) and Fe(II)-dependent oxygenase superfamily protein	AT5G20400.1	leucoanthocyanidin dioxygenase, putative, expressed	Seita.4G054300.1	2-oxoglutarate (2OG) and Fe(II)-dependent oxygenase superfamily protein	leucoanthocyanidin dioxygenase, putative, expressed	30.5306	11.7125	20.0136	20.0446	75.7752	34.5462	46.4984	27.1115		21.0684	6.54749	4.011	4.47285	6.92973	4.60186	144.012	102.963	up	up
Pavir.3NG063700|Pavir.3NG063700.1.v3.1	Pavir.3NG063700 - (1 of 6) K01800 - maleylacetoacetate isomerase (maiA, GSTZ1)	glutathione S-transferase zeta 1	glutathione S-transferase, putative, expressed				LOC_Os12g10730.2	glutathione S-transferase zeta 1								387.962	250.166	186.301	291.278	466.583	252.311	271.718	258.61		0	34.4072	13.1441	26.2383	9.82922	100.623	288.376	109.44		up
Pavir.7NG201700|Pavir.7NG201700.1.v3.1	Pavir.7NG201700 - (1 of 2) PTHR10795//PTHR10795:SF445 - PROPROTEIN CONVERTASE SUBTILISIN/KEXIN // SUBFAMILY NOT NAMED	Subtilase family protein	OsSub41 - Putative Subtilisin homologue, expressed	Pahal.G00194.1	Subtilase family protein	OsSub41 - Putative Subtilisin homologue, expressed	LOC_Os04g35140.1	Subtilase family protein	GRMZM2G131177_T01	Subtilase family protein			Seita.7G099400.1	Subtilase family protein	OsSub41 - Putative Subtilisin homologue, expressed	17.8626	27.8019	11.3877	13.7133	25.8997	41.5088	20.1938	32.0205		30.6812	3.69619	0.511339	1.59392	0.819854	183.229	23.0616	56.9377		up
Pavir.6NG347500|Pavir.6NG347500.3.v3.1	Pavir.6NG347500 - (1 of 8) PTHR10641//PTHR10641:SF484 - MYB-LIKE DNA-BINDING PROTEIN MYB // TRANSCRIPTION FACTOR MYB48-RELATED	myb domain protein 48	MYB family transcription factor, putative, expressed													20.266	31.9038	19.2975	24.6587	11.8736	18.116	105.892	39.2559		6.0371	1.22513	0	0.367271	0	2.68194	51.7495	3.21383		up
Pavir.4KG064000|Pavir.4KG064000.1.v3.1	Pavir.4KG064000 - (1 of 2) PTHR31729:SF0 - ETHYLENE-RESPONSIVE TRANSCRIPTION FACTOR ERF008-RELATED	related to AP2 1	AP2 domain containing protein, expressed	Pahal.E02883.1	DREB and EAR motif protein 3	AP2 domain containing protein, expressed	LOC_Os06g07030.1	DREB and EAR motif protein 3	GRMZM2G301860_T01	DREB and EAR motif protein 3			Seita.4G060700.1	DREB and EAR motif protein 3	AP2 domain containing protein, expressed	6.22222	18.134	55.6518	7.7231	13.5538	10.4586	22.1464	15.7019		24.0388	4.53086	0.380952	1.74779	2.47972	13.6649	207.786	18.2698		up
Pavir.1NG514100|Pavir.1NG514100.1.v3.1	Pavir.1NG514100															0.858133	6.288	6.1936	2.6448	14.7267	19.1672	15.3392	4.63813		0.9072	0	0	0	0	1.7616	4.8552	0.824	up
Pavir.2NG170400|Pavir.2NG170400.1.v3.1	Pavir.2NG170400		expressed protein	Pahal.B01735.1		expressed protein							Seita.2G128900.1		expressed protein	8.61332	8.62951	6.97737	6.87748	7.73933	13.7553	14.2492	21.2759		9.21928	2.27447	0.759198	1.94444	0.861295	33.2732	67.6184	10.1742		up
Pavir.5NG052100|Pavir.5NG052100.3.v3.1	Pavir.5NG052100 - (1 of 3) K09589 - steroid 3-oxidase (CYP90D2, D2)	cytochrome P450, family 90, subfamily D, polypeptide 1	cytochrome P450, putative, expressed													13.6849	12.9448	13.3243	1.1439	10.7739	2.32021	1.97748	8.75789		4.767	4.71705	1.69285	2.70184	11.9199	14.3576	4.29243	97.9924		up
Pavir.5KG600800|Pavir.5KG600800.4.v3.1	Pavir.5KG600800 - (1 of 91) PF00069//PF08263//PF13855 - Protein kinase domain (Pkinase) // Leucine rich repeat N-terminal domain (LRRNT_2) // Leucine rich repeat (LRR_8)	Leucine-rich repeat protein kinase family protein	expressed protein													22.4983	2.61498	1.40981	2.83272	10.4682	8.35114	0.409159	8.57966		0.988452	3.76691	0	0.464769	1.41357	11.871	10.7576	20.3805		up
Pavir.5KG648200|Pavir.5KG648200.1.v3.1	Pavir.5KG648200															31.737	54.2664	26.7159	33.2597	54.2109	78.434	100.522	72.7812		1.48058	0	0	0	0.071032	0.803552	11.7436	0	up
Pavir.7KG385300|Pavir.7KG385300.2.v3.1	Pavir.7KG385300 - (1 of 4) PTHR10655//PTHR10655:SF20 - LYSOPHOSPHOLIPASE-RELATED // CARBOXYLESTERASE	carboxylesterases	acyl-protein thioesterase, putative, expressed													8.07428	4.44676	2.26468	1.90589	13.2363	16.3549	10.4978	6.67063		0	0	0	0	0	0	0	1.30224	up
Pavir.5KG607200|Pavir.5KG607200.1.v3.1	Pavir.5KG607200 - (1 of 1) PTHR11652//PTHR11652:SF18 - 30S RIBOSOMAL PROTEIN S12 FAMILY MEMBER // SUBFAMILY NOT NAMED	Ribosomal protein S12/S23 family protein	40S ribosomal protein S23, putative, expressed													0.501388	18.2845	0.234109	7.53255	21.6275	5.6786	0	0.275581		2.27947	1.1062	1.50899	0.197631	27.1921	12.1307	0	4.11124		up
Pavir.1NG125500|Pavir.1NG125500.1.v3.1	Pavir.1NG125500 - (1 of 89) PF00069//PF00560//PF08263//PF13855 - Protein kinase domain (Pkinase) // Leucine Rich Repeat (LRR_1) // Leucine rich repeat N-terminal domain (LRRNT_2) // Leucine rich repeat (LRR_8)	Protein kinase family protein with leucine-rich repeat domain	receptor-like protein kinase 5 precursor, putative, expressed	Pahal.A00907.1	Protein kinase family protein with leucine-rich repeat domain	receptor-like protein kinase 5 precursor, putative, expressed	LOC_Os06g36270.3	Protein kinase family protein with leucine-rich repeat domain	GRMZM2G100234_T01	Protein kinase family protein with leucine-rich repeat domain			Seita.5G027200.1	Protein kinase family protein with leucine-rich repeat domain	receptor-like protein kinase 5 precursor, putative, expressed	24.1098	33.8215	18.6553	18.3295	58.1528	63.2754	32.5816	41.365		3.65601	1.98513	0	1.7026	0	42.9429	6.08043	14.4424	up	up
Pavir.2KG207000|Pavir.2KG207000.3.v3.1	Pavir.2KG207000 - (1 of 19) K10712 - cysteamine dioxygenase (ADO)	Protein of unknown function (DUF1637)	2-aminoethanethiol dioxygenase, putative, expressed													0	0	0	0	21.3518	19.8257	4.83946	27.5683		20.2831	0	8.32391	0	29.6132	115.945	16.4379	112.34	up
Pavir.1KG262000|Pavir.1KG262000.1.v3.1	Pavir.1KG262000 - (1 of 17) 1.14.13.109 - Abieta-7,13-dien-18-ol hydroxylase / CYP720B1	cytochrome P450, family 716, subfamily A, polypeptide 1	cytochrome P450, putative, expressed	Pahal.E03461.1	cytochrome P450, family 716, subfamily A, polypeptide 1	cytochrome P450, putative, expressed	LOC_Os07g33620.1	cytochrome P450, family 716, subfamily A, polypeptide 1	GRMZM2G026532_T01	cytochrome P450, family 716, subfamily A, polypeptide 1			Seita.2G334100.1	cytochrome P450, family 716, subfamily A, polypeptide 1	cytochrome P450 domain containing protein, expressed	3.29613	20.4537	6.02118	0	6.07556	40.7263	83.5957	5.29114		0	0	0	0	0	0	1.83973	0	up
Pavir.3KG268300|Pavir.3KG268300.1.v3.1	Pavir.3KG268300 - (1 of 7) PTHR10174//PTHR10174:SF143 - RETINALDEHYDE BINDING PROTEIN-RELATED // SUBFAMILY NOT NAMED	Sec14p-like phosphatidylinositol transfer family protein	CRAL/TRIO domain containing protein, expressed	Pahal.I00058.1	Sec14p-like phosphatidylinositol transfer family protein	CRAL/TRIO domain containing protein, expressed			GRMZM2G088501_T01	Sec14p-like phosphatidylinositol transfer family protein						19.8315	22.4965	17.0515	23.7999	1.16378	14.2403	6.30386	3.17934		2.19077	0	0	0	0	8.39852	3.12312	19.2688	down
Pavir.5KG045800|Pavir.5KG045800.2.v3.1	Pavir.5KG045800	metallothionein 3	metallothionein-like protein 3B, putative, expressed													456.938	839.32	545.062	499.228	587.039	415.61	1043.27	561.176		46.5794	13.7352	1.19904	15.2039	1.80511	3.6311	941.15	1.86672		up
Pavir.5KG045800|Pavir.5KG045800.1.v3.1	Pavir.5KG045800	metallothionein 3	metallothionein-like protein 3B, putative, expressed													500.717	1006.82	571.472	595.118	666.745	399.174	1120.48	617.161		48.5365	18.9073	2.43114	13.1191	4.42051	7.29143	1006.27	0.611022		up
Pavir.3KG020300|Pavir.3KG020300.1.v3.1	Pavir.3KG020300 - (1 of 7) K02880 - large subunit ribosomal protein L17e (RP-L17e, RPL17)	Ribosomal protein L22p/L17e family protein	ribosomal protein L22, putative, expressed				LOC_Os09g08430.1	Ribosomal protein L22p/L17e family protein	GRMZM2G126594_T02	Ribosomal protein L22p/L17e family protein	AT1G67430.1	ribosomal protein L22, putative, expressed				83.7086	7.75815	97.9393	14.6866	14.5792	0	6.9911	0		0	0	0	0	0	0.025759	0	1.84957	down
Pavir.4KG299200|Pavir.4KG299200.1.v3.1	Pavir.4KG299200		RALFL28 - Rapid ALkalinization Factor RALF family protein precursor, expressed													215.122	214.986	284.608	207.813	384.171	584.085	136.915	439.043		33.5726	8.19149	2.91653	13.5008	4.68249	759.086	28.6919	56.7904		up
Pavir.5NG212200|Pavir.5NG212200.1.v3.1	Pavir.5NG212200 - (1 of 2) PTHR23118//PTHR23118:SF3 - ATP-CITRATE SYNTHASE // SUBFAMILY NOT NAMED	ATP-citrate lyase B-1	ATP-citrate synthase subunit 1, putative, expressed	Pahal.E03055.1	ATP-citrate lyase B-1	ATP-citrate synthase subunit 1, putative, expressed	LOC_Os01g19450.1	ATP citrate lyase subunit B 2	GRMZM2G002416_T01	ATP-citrate lyase B-1	AT5G49460.1	ATP-citrate synthase subunit 1, putative, expressed	Seita.5G027600.1	ATP citrate lyase subunit B 2	ATP-citrate synthase subunit 1, putative, expressed	0	33.4509	162.494	156.267	0	0	0	0		1.85118	0	1.73894	6.52185	3.6677	136.855	0	0		up
Pavir.7KG226500|Pavir.7KG226500.1.v3.1	Pavir.7KG226500 - (1 of 2) PTHR11570//PTHR11570:SF5 - S-ADENOSYLMETHIONINE DECARBOXYLASE // SUBFAMILY NOT NAMED	Adenosylmethionine decarboxylase family protein	S-adenosyl-l-methionine decarboxylase leader peptide, putative, expressed	Pahal.A02495.1	Adenosylmethionine decarboxylase family protein	S-adenosyl-l-methionine decarboxylase leader peptide, putative, expressed	LOC_Os02g39795.1	Adenosylmethionine decarboxylase family protein	GRMZM2G366392_T01	Adenosylmethionine decarboxylase family protein	AT3G25570.1	S-adenosyl-l-methionine decarboxylase leader peptide, putative, expressed	Seita.1G229400.1	Adenosylmethionine decarboxylase family protein	S-adenosyl-l-methionine decarboxylase leader peptide, putative, expressed	81.7424	81.2575	82.6581	92.9474	52.0003	77.8033	1.24632	69.9596		1.51128	1.52639	1.84047	1.32623	4.45249	44.6374	1.55293	45.6993		up
Pavir.2KG048300|Pavir.2KG048300.4.v3.1	Pavir.2KG048300 - (1 of 2) PTHR12565//PTHR12565:SF95 - STEROL REGULATORY ELEMENT-BINDING PROTEIN // SUBFAMILY NOT NAMED	phytochrome interacting factor 3	phytochrome-interacting factor 4, putative, expressed													21.0146	27.0419	1.9048	18.3021	6.36852	1.49927	2.74227	5.37601		0.777064	0	0	0	0	4.47328	10.4481	0.038552	down
Pavir.7KG015400|Pavir.7KG015400.1.v3.1	Pavir.7KG015400 - (1 of 8) K02899 - large subunit ribosomal protein L27 (RP-L27, MRPL27, rpmA)	Ribosomal protein L27 family protein	ribosomal protein L27, putative, expressed													10.4091	25.7168	4.17942	7.29375	1.21606	131.749	0.844179	1.27708		0.8284	2.08958	11.2706	3.01531	13.8088	93.6228	111.791	106.483		up
Pavir.1KG118600|Pavir.1KG118600.1.v3.1	Pavir.1KG118600		hypothetical protein													62.7392	57.3251	42.3976	31.7489	163.849	167.392	72.6058	93.5743		0	4.50716	0	0	0.881391	95.9571	0	20.7776	up	up
Pavir.9KG343800|Pavir.9KG343800.1.v3.1	Pavir.9KG343800															151.308	132.445	195.61	132.859	597.432	571.211	159.491	220.7		9.12417	2.62806	0	4.8377	1.30438	434.516	11.0944	66.8012		up
Pavir.1KG118100|Pavir.1KG118100.1.v3.1	Pavir.1KG118100															18.8325	20.0647	12.3076	9.03752	57.3381	61.2052	35.1366	45.4957		0	1.25042	0	0	0	36.4809	0	7.19569	up	up
Pavir.1KG027400|Pavir.1KG027400.2.v3.1	Pavir.1KG027400 - (1 of 4) 1.1.1.224 - Mannose-6-phosphate 6-reductase / NADPH-mannose-6-P reductase	NAD(P)-linked oxidoreductase superfamily protein	oxidoreductase, aldo/keto reductase family protein, putative, expressed													0	0	0	0	14.8123	0	15.3309	14.5191		0	0	0	0	0	0	10.6071	0	up
Pavir.6NG067900|Pavir.6NG067900.2.v3.1	Pavir.6NG067900 - (1 of 2) PF00069//PF01419//PF07714 - Protein kinase domain (Pkinase) // Jacalin-like lectin domain (Jacalin) // Protein tyrosine kinase (Pkinase_Tyr)	cysteine-rich RLK (RECEPTOR-like protein kinase) 29	jacalin-like lectin domain containing protein, expressed													81.4692	95.2207	63.6404	0	0	0	0	0		0	0	0	0	0	0	9.04137	0	down
Pavir.3NG007400|Pavir.3NG007400.1.v3.1	Pavir.3NG007400 - (1 of 4) PTHR10826:SF7 - GLYCOPROTEIN FAMILY PROTEIN	Mitochondrial glycoprotein family protein	expressed protein													22.9205	22.4915	16.4635	0	0	0	0	0		0	0	0	0	0	11.1411	0	0	down
Pavir.7NG188200|Pavir.7NG188200.2.v3.1	Pavir.7NG188200 - (1 of 1) 1.16.1.7 - Ferric-chelate reductase (NADH) / NADH:Fe(3+)-EDTA reductase	ferric reduction oxidase 7	ferric-chelate reductase, putative, expressed													63.9193	1.85204	0	1.29843	0.613737	0.690043	1.49664	0.936501		0	0	0	0	4.27527	0	7.52107	6.02073	down
Pavir.2NG306900|Pavir.2NG306900.1.v3.1	Pavir.2NG306900 - (1 of 2) PTHR12072//PTHR12072:SF4 - CWF19, CELL CYCLE CONTROL PROTEIN // CWF19-LIKE PROTEIN 1	CwfJ-like family protein / zinc finger (CCCH-type) family protein	cwfJ-like family protein, putative, expressed	Pahal.B02506.1	CwfJ-like family protein / zinc finger (CCCH-type) family protein	cwfJ-like family protein, putative, expressed	LOC_Os09g19940.1	CwfJ-like family protein / zinc finger (CCCH-type) family protein	GRMZM2G306935_T02	CwfJ-like family protein / zinc finger (CCCH-type) family protein	AT5G56900.2	cwfJ-like family protein, putative, expressed	Seita.2G186700.1	CwfJ-like family protein / zinc finger (CCCH-type) family protein	cwfJ-like family protein, putative, expressed	0	9.56361	0	2.78177	0	0.456787	7.83012	9.79404		0	0	0	0	15.4003	0	15.6565	12.0415		up
Pavir.4NG129200|Pavir.4NG129200.2.v3.1	Pavir.4NG129200 - (1 of 4) 2.7.8.1 - Ethanolaminephosphotransferase	aminoalcoholphosphotransferase 1	CDP-alcohol phosphatidyltransferase, putative, expressed													0	21.5102	5.45452	0	15.4591	14.3026	20.1432	16.2175		0	0	0	0	16.3874	2.14343	11.7807	13.3476		up
Pavir.1NG350700|Pavir.1NG350700.1.v3.1	Pavir.1NG350700 - (1 of 5) PTHR10168//PTHR10168:SF104 - GLUTAREDOXIN // SUBFAMILY NOT NAMED	Glutaredoxin family protein	OsGrx_C2.1 - glutaredoxin subgroup I, expressed	Pahal.A02560.1	Glutaredoxin family protein	OsGrx_C2.1 - glutaredoxin subgroup I, expressed	LOC_Os02g40500.1	Glutaredoxin family protein	GRMZM2G148387_T01	Glutaredoxin family protein	AT5G63030.1	OsGrx_C2.2 - glutaredoxin subgroup I, expressed				0	0	0	0	0	0	3.63335	0		0	0	0	0	0	14.2295	19.5408	17.9588		up
Pavir.3NG010200|Pavir.3NG010200.1.v3.1	Pavir.3NG010200 - (1 of 4) PTHR10535//PTHR10535:SF2 - DNA-DIRECTED RNA POLYMERASES I, II, AND III SUBUNIT RPABC1 // DNA-DIRECTED RNA POLYMERASE V SUBUNIT 5A-RELATED	Eukaryotic rpb5 RNA polymerase subunit family protein	DNA-directed RNA polymerases I, II, and III subunit RPABC1, putative, expressed				LOC_Os12g04510.1	Eukaryotic rpb5 RNA polymerase subunit family protein								0	0	22.0231	0	0	0	0	0		0	0	0	0	17.1776	14.5139	20.7779	0		up
Pavir.8KG053900|Pavir.8KG053900.1.v3.1	Pavir.8KG053900 - (1 of 3) PTHR13516//PTHR13516:SF9 - RIBONUCLEASE P SUBUNIT P25 // SUBFAMILY NOT NAMED	Alba DNA/RNA-binding protein	protein of unknown function domain containing protein, expressed	Pahal.H00830.1	Alba DNA/RNA-binding protein	protein of unknown function domain containing protein, expressed	LOC_Os11g06760.1	Alba DNA/RNA-binding protein					Seita.8G046100.1	Alba DNA/RNA-binding protein	protein of unknown function domain containing protein, expressed	0	0	0	6.31252	20.8511	0	0	0		0	0	0	0	71.2563	63.5797	4.70615	70.0178		up
Pavir.4NG334500|Pavir.4NG334500.1.v3.1	Pavir.4NG334500															0	0.502092	0	0	53.0937	59.5902	74.5176	62.0222		0	0	0	0	21.9247	54.6206	115.138	85.0912	up	up

## Sheet: Table S2
Supplementary Table S2. List of differentially expressed genes in transgenic line T10 potentially related to plant cell wall biosynthesis and functions.
FPGS, target gene	Pavir.9NG789900	Pavir.9NG789900 - (1 of 3) K01930 - folylpolyglutamate synthase (FPGS)	DHFS-FPGS homolog B	112.441	124.402	80.6136	87.9109	7.10112	13.1835	14.1642	9.57996		111.638	105.648	78.7672	74.5853	24.018	9.84101	8.25531	19.2316		down	down
	Pavir.9KG559800	Pavir.9KG559800 - (1 of 3) K01930 - folylpolyglutamate synthase (FPGS)	DHFS-FPGS homolog B	37.1461	32.0693	23.711	25.447	10.4819	3.70114	8.48534	5.7514		26.8322	17.2676	29.7638	21.5009	4.64122	1.79929	4.45667	7.44475		down	down
2nd metabolites	Pavir.8NG107400	Pavir.8NG107400 - (1 of 3) K00660 - chalcone synthase (CHS)	Chalcone and stilbene synthase family protein	80.8602	80.0457	52.421	47.8167	64.8286	44.6456	9.70034	47.3153		206.974	191.038	0	42.9628	0	724.631	0	905.692			up
	Pavir.8KG261900	Pavir.8KG261900 - (1 of 3) K00660 - chalcone synthase (CHS)	Chalcone and stilbene synthase family protein	41.8708	53.9509	49.1534	33.3374	53.5788	33.8268	7.25494	31.9707		75.9336	78.6265	0	35.9475	0	392.021	0	397.372			up
	Pavir.9NG037000	Pavir.9NG037000 - (1 of 2) K01859 - chalcone isomerase (E5.5.1.6)	Chalcone-flavanone isomerase family protein	119.119	170.946	103.706	85.729	69.2733	47.7394	13.3072	44.6948		643.225	738.638	70.3239	173.817	114.728	482.033	18.8114	581.866		down
	Pavir.9NG095000	Pavir.9NG095000 - (1 of 1) 2.4.1.170//2.4.1.324//2.4.1.85 - Isoflavone 7-O-glucosyltransferase // 7-deoxyloganetin glucosyltransferase / UGT85A24 // Cyanohydrin beta-glucosyltransferase / Uridine diphosphoglucose:aldehyde cyanohydrin beta-glucosyltransferase	UDP-Glycosyltransferase superfamily protein	0.579462	25.2082	0	4.62166	28.7663	34.9993	20.9777	66.2386		7.01976	0	0	0	0	0	5.12079	0		up
	Pavir.1KG086400	Pavir.1KG086400 - (1 of 2) PTHR21145//PTHR21145:SF1 - CHORISMATE MUTASE // CHORISMATE MUTASE 2	chorismate mutase 2	12.8793	8.87973	16.1832	11.1547	41.7203	24.385	28.6264	29.687		26.7325	52.7113	31.1461	0	37.3208	33.3203	39.5688	39.8905		up
	Pavir.1KG086400	Pavir.1KG086400 - (1 of 2) PTHR21145//PTHR21145:SF1 - CHORISMATE MUTASE // CHORISMATE MUTASE 2	chorismate mutase 2	17.377	21.1748	11.1805	8.67387	0	0	0	0		14.8536	0	41.0089	48.6692	22.5285	0	0	0		down
	Pavir.2KG294000	Pavir.2KG294000 - (1 of 2) 5.4.4.2 - Isochorismate synthase / Isochorismate synthetase	isochorismate synthase 2	0	0	0	0	47.3677	0	0	0		3.14802	0	1.77417	0	41.9731	113.227	24.3125	0		up	up
	Pavir.7NG368500	Pavir.7NG368500 - (1 of 14) K08695 - anthocyanidin reductase (ANR)	NAD(P)-binding Rossmann-fold superfamily protein	48.9633	47.1459	40.0119	35.9045	32.2482	36.9733	19.1834	29.4958		13.8366	13.9876	35.8516	12.7102	6.05255	5.98772	4.60421	4.56825			down
Peroxidase and laccase	Pavir.2KG513700	Pavir.2KG513700 - (1 of 226) K00430 - peroxidase (E1.11.1.7)	Peroxidase superfamily protein	2.12288	0	0	0	5.03555	0	0	0		1.65362	42.5835	3.25752	59.08	1.77968	0	0	10.8471			down
	Pavir.2NG638600	Pavir.2NG638600 - (1 of 226) K00430 - peroxidase (E1.11.1.7)	Peroxidase superfamily protein	0	0	0	0	1.2238	0	0	0		0	22.2976	5.90163	18.2368	6.45049	0	0	0			down
	Pavir.7NG321900	Pavir.7NG321900 - (1 of 2) PTHR31356:SF6 - THYLAKOID LUMENAL 29 KDA PROTEIN, CHLOROPLASTIC	ascorbate peroxidase 4	290.018	66.2412	0	0	0	0	14.4796	0		0	211.417	0	0	113.505	0	0.698094	0		down
	Pavir.5KG613400	Pavir.5KG613400 - (1 of 2) PTHR11709:SF22 - LACCASE-12-RELATED	laccase 12	17.8223	0.682373	22.7315	0	14.634	0	14.4336	15.6266		0	318.185	6.42094	182.264	48.0291	0	0	0			down
	Pavir.5KG623300	Pavir.5KG623300 - (1 of 2) PTHR11709//PTHR11709:SF79 - MULTI-COPPER OXIDASE // SUBFAMILY NOT NAMED	laccase 2	10.0842	11.429	21.0138	8.00898	14.0509	0	0	7.0484		9.91419	132.199	34.9196	78.2675	39.2095	0	0	8.60901			down
	Pavir.5NG585100	Pavir.5NG585100 - (1 of 2) PTHR11709//PTHR11709:SF79 - MULTI-COPPER OXIDASE // SUBFAMILY NOT NAMED	laccase 2	0	12.99	22.1148	13.6887	17.924	0	0	8.16549		13.5001	360.009	46.8924	153.341	65.4487	18.3125	0	46.9421			down
Sugar and polysacchride related	Pavir.9KG643000	Pavir.9KG643000 - (1 of 2) K01858 - myo-inositol-1-phosphate synthase (E5.5.1.4, INO1)	myo-inositol-1-phosphate synthase 2	34.2471	38.5787	34.0454	42.0108	27.6752	27.9887	33.287	14.0133		1.90341	20.4283	23.4984	16.8692	0	0	0	0			down
	Pavir.2NG256100	Pavir.2NG256100 - (1 of 1) 1.1.1.18//1.1.99.28 - Inositol 2-dehydrogenase / Myo-inositol 2-dehydrogenase // Glucose-fructose oxidoreductase	NAD(P)-binding Rossmann-fold superfamily protein	10.7101	6.73106	6.75343	10.3711	2.57143	1.58489	7.44956	4.628		5.32224	11.2642	27.4495	20.1203	6.40092	0	6.18702	1.32573			down
	Pavir.9KG554500	Pavir.9KG554500 - (1 of 6) K12448 - UDP-arabinose 4-epimerase (UXE, uxe)	NAD(P)-binding Rossmann-fold superfamily protein	0	4.19174	2.42641	5.40035	0	0	0	0		2.86981	17.8593	11.6716	16.2819	7.18311	0	0	0			down
	Pavir.9NG214400	Pavir.9NG214400 - (1 of 3) PTHR31682//PTHR31682:SF3 - FAMILY NOT NAMED // UDP-ARABINOPYRANOSE MUTASE 1-RELATED	alpha-1,4-glucan-protein synthase, putative, expressed	13.6786	92.3773	65.0535	13.5675	74.8002	70.1315	41.9532	62.6874		37.0094	57.8668	76.665	440.414	27.1191	19.1033	37.9428	40.781			down
	Pavir.7NG278900	Pavir.7NG278900 - (1 of 4) PTHR11926//PTHR11926:SF201 - GLUCOSYL/GLUCURONOSYL TRANSFERASES // SUBFAMILY NOT NAMED	UDP-glycosyltransferase 73B4	4.29319	5.19176	3.6841	3.90122	8.72266	20.4321	10.3133	10.7316		0.158479	0	0	0	0	0	1.37665	0		up
	Pavir.9KG487800	Pavir.9KG487800 - (1 of 1) KOG1371//KOG1429 - UDP-glucose 4-epimerase/UDP-sulfoquinovose synthase // dTDP-glucose 4-6-dehydratase/UDP-glucuronic acid decarboxylase	UDP-XYL synthase 6	52.4835	100.447	25.2488	28.8829	48.8859	31.6195	18.0005	37.5884		16.6836	11.0653	27.1456	2299.6	6.5734	19.6349	19.8716	17.435			down
	Pavir.2KG409000	Pavir.2KG409000 - (1 of 56) 2.4.1.43 - Polygalacturonate 4-alpha-galacturonosyltransferase	galacturonosyltransferase 4	13.4225	11.4938	10.3066	8.68318	0	0	0	0		3.72342	12.0955	29.5281	0	27.2777	0	0	10.2041		down
	Pavir.2KG167600	Pavir.2KG167600 - (1 of 3) PTHR13301//PTHR13301:SF64 - X-BOX TRANSCRIPTION FACTOR-RELATED // SUBFAMILY NOT NAMED	Cellulose synthase family protein	0	518.093	0	525.496	0	0	0.144316	0		0	629.805	1092.66	0	0	629.015	475.438	653.98		down
	Pavir.3NG120500	Pavir.3NG120500 - (1 of 9) 3.2.1.73 - Licheninase / Mixed linkage beta-glucanase	Glycosyl hydrolase superfamily protein	31.0009	68.2756	9.44927	151.945	24.7093	145.938	21.619	81.1603		2.65319	219.406	51.3049	151.817	55.6556	3.85281	1.51084	20.4892			down
	Pavir.7NG350700	Pavir.7NG350700 - (1 of 5) PTHR10353//PTHR10353:SF54 - GLYCOSYL HYDROLASE // SUBFAMILY NOT NAMED	beta glucosidase 46	0	38.1695	5.31247	14.2527	0	0	0	2.56353		15.7783	23.4044	3.83065	0	0.450555	0	0	0		down	down
	Pavir.5NG133600	Pavir.5NG133600 - (1 of 4) PTHR20961//PTHR20961:SF22 - GLYCOSYLTRANSFERASE // SUBFAMILY NOT NAMED	Glycosyltransferase family 61 protein	25.6054	21.2992	22.2228	26.8052	14.7806	13.0192	3.17114	12.2009		6.20613	17.1464	37.816	33.9727	30.3229	9.38825	0	13.8331		down
	Pavir.1KG262700	Pavir.1KG262700 - (1 of 2) PTHR20961//PTHR20961:SF30//PTHR20961:SF5 - GLYCOSYLTRANSFERASE // SUBFAMILY NOT NAMED // GENOMIC DNA, CHROMOSOME 3, P1 CLONE: MRC8	Glycosyltransferase family 61 protein	14.9257	14.1041	7.5719	11.6797	5.86828	0	0	6.68106		0	7.5552	4.35521	0	41.1094	0	0	0		down
	Pavir.4KG337800	Pavir.4KG337800 - (1 of 2) PTHR12526//PTHR12526:SF406 - GLYCOSYLTRANSFERASE // SUBFAMILY NOT NAMED	sucrose phosphate synthase 3F	38.901	49.4462	23.3043	38.1326	0	0	11.7546	31.7715		13.4231	0	51.1732	30.6752	36.2528	27.1614	17.619	0		down
	Pavir.7NG285400	Pavir.7NG285400 - (1 of 4) PTHR31818:SF1 - O-FUCOSYLTRANSFERASE-LIKE PROTEIN	O-fucosyltransferase family protein	0.764968	2.59596	0.724047	0.557955	0	0.965611	1.84297	0		1.14969	17.1916	25.2625	22.9828	0.462507	3.16874	0.869693	3.9777			down
	Pavir.1KG148200	Pavir.1KG148200 - (1 of 127) 3.2.1.39 - Glucan endo-1,3-beta-D-glucosidase / Laminarinase	O-Glycosyl hydrolases family 17 protein	1.30503	2.24308	26.2476	30.5606	3.1675	1.35951	0	2.29892		0	0	0	0	0	2.58534	0	0		down
Wall proteins	Pavir.2KG047700	Pavir.2KG047700	hydroxyproline-rich glycoprotein family protein	7.9165	4.38835	6.66505	2.11456	10.999	7.87573	2.7466	8.01456		0	215.043	1.52039	131.676	16.3039	0	0	3.50194			down
	Pavir.2KG047500	Pavir.2KG047500	hydroxyproline-rich glycoprotein family protein	7.14148	0.769132	2.66302	0	3.78907	27.9363	0.371704	1.99035		0.566559	25.8939	0.376849	17.8463	2.47396	0	0	0.676527			down
	Pavir.3KG332300	Pavir.3KG332300 - (1 of 128) PF03168 - Late embryogenesis abundant protein (LEA_2)	Late embryogenesis abundant (LEA) hydroxyproline-rich glycoprotein family	8.41304	9.25478	8.79044	7.59304	25.2602	24.6348	17.8661	11.3496		1.53217	9.17652	1.02696	3.81478	0.752174	11.653	1.46696	10.0296		up
	Pavir.9NG522300	Pavir.9NG522300	hydroxyproline-rich glycoprotein family protein	15.0073	17.4541	13.8091	7.52066	37.1961	39.9027	59.9378	30.2642		0	0	0	0	0	5.62882	4.30726	5.34371		up
Walls Are Thin 1/MtN21	Pavir.5KG129300	Pavir.5KG129300 - (1 of 116) PF00892 - EamA-like transporter family (EamA)	Walls Are Thin 1	2.72511	3.12287	0	4.28156	6.13553	0	0	0		0	4.3485	5.08479	59.3334	1.79017	2.22315	0	1.62063			down
Wall-associated kinase 2	Pavir.7NG318000	Pavir.7NG318000 - (1 of 1) PF00069//PF07645//PF08488//PF13947 - Protein kinase domain (Pkinase) // Calcium-binding EGF domain (EGF_CA) // Wall-associated kinase (WAK) // Wall-associated receptor kinase galacturonan-binding (GUB_WAK_bind)	wall-associated kinase 2	3.46047	16.0852	0.786126	12.5046	5.95051	7.38598	9.38198	9.96266		5.08801	1.41815	0	6.81972	0	15.2904	17.2899	9.47991			up
